# Supplementary material for: Evolutionary diversity of sphingolipid metabolism proteins in fungi
Source: IMA Fungus. 2026 May 4;17:e177891. doi: 10.3897/imafungus.17.177891 (PMC13161914; doi:10.3897/imafungus.17.177891)
Supplement: Supplementary material 1 — Accessions and identifiers [file imafungus-17-e177891-s001.xlsx]

## Sheet: 183_fungal_assemblies
Assembly_ID	Phylum	Primary_lifestyle	Organism	Class	Order	Tax_ID	Species_tax_ID	Name	Strain	Pubmed_ID	DOI	BUSCO_score	Scaffold_N50_(Mb)	Scaffold_L50	Genome_size_(Mb)
GCA_000002525.1	Ascomycota	unspecified_saprotroph	Yarrowia lipolytica CLIB122	Saccharomycetes	Saccharomycetales	284591	4952	Yarrowia lipolytica CLIB122	CLIB122	8849441		97.9	3.633	3	20.6
GCA_000146045.2	Ascomycota	nectar/tap_saprotroph	Saccharomyces cerevisiae S288C	Saccharomycetes	Saccharomycetales	559292	4932	Saccharomyces cerevisiae S288C	strain=S288C	22802648		96.7	0.924	6	12.2
GCA_000146945.2	Ascomycota	plant_pathogen	Sclerotinia sclerotiorum 1980 UF-70	Leotiomycetes	Helotiales	665079	5180	Sclerotinia sclerotiorum 1980 UF-70	strain=1980	21876677		96.9	1.626	9	38.5
GCA_000149335.2	Ascomycota	soil_saprotroph	Coccidioides immitis RS	Eurotiomycetes	Onygenales	246410	5501	Coccidioides immitis RS	strain=RS	[19578406]		98.9	4.324	3	29
GCA_000149845.2	Ascomycota	nectar/tap_saprotroph	Schizosaccharomyces japonicus yFS275	Schizosaccharomycetes	Schizosaccharomycetales	402676	4897	Schizosaccharomyces japonicus yFS275	strain=yFS275	19717792		92.3	3.867	2	11.7
GCA_000150675.2	Ascomycota	plant_pathogen	Verticillium dahliae VdLs,17	Sordariomycetes	Glomerellales	498257	27337	Verticillium dahliae VdLs,17	strain=VdLs,17	21511999		91.7	1.274	9	33.9
GCA_000151645.1	Ascomycota	ectomycorrhizal	Tuber melanosporum	Ascomycota class incertae sedis	Ascomycota order incertae sedis	39416	39416	Tuber melanosporum	strain=Mel28	21829347		95.2	0.639	60	124.9
GCA_000167675.2	Ascomycota	mycoparasite	Trichoderma reesei QM6a	Sordariomycetes	Hypocreales	431241	51453	Trichoderma reesei QM6a	strain=QM6a	23548000, 24710297		99	1.22	9	33.4
GCA_000182965.3	Ascomycota	nectar/tap_saprotroph	Candida albicans SC5314	Saccharomycetes	Saccharomycetales	237561	5476	Candida albicans SC5314	SC5314	20348908		95.7	2.232	3	14.3
GCA_000219625.1	Ascomycota	plant_pathogen	Zymoseptoria tritici IPO323	Dothideomycetes	Capnodiales	336722	1047171	Zymoseptoria tritici IPO323	strain=IPO323	18454138		99.3	2.675	6	39.7
GCA_000225545.1	Ascomycota	animal_parasite	Orbilia oligospora ATCC 24927	Orbiliomycetes	Orbiliales	756982	13349	Orbilia oligospora ATCC 24927	ATCC 24927	18000048		98	2.037	8	40.1
GCA_000230625.1	Ascomycota	animal_parasite	Exophiala dermatitidis NIH/UT8656	Eurotiomycetes	Chaetothyriales	858893	5970	Exophiala dermatitidis NIH/UT8656	NIH/UT8656	24710297		98.9	3.624	4	26.4
GCA_001477545.1	Ascomycota	animal_parasite	Pneumocystis carinii B80	Pneumocystomycetes	Pneumocystidales	1408658	4754	Pneumocystis carinii B80	strain=B80	20547848		89.7	0.465	7	7.7
GCA_001929475.1	Ascomycota	plant_pathogen	Neolecta irregularis DAH-3	Neolectomycetes	Neolectales	1198029	48691	Neolecta irregularis DAH-3	strain=DAH-3			83.1	0.017	212	14.2
GCA_012184305.1	Ascomycota	animal_parasite	Drechslerella brochopaga	Orbiliomycetes	Orbiliales	47238	47238	Drechslerella brochopaga	strain=YMF1,01829	26300319	10.1186/gb-2013-14-9-r97	97	0.513	26	35.4
GCA_012184315.1	Ascomycota	animal_parasite	Arthrobotrys entomopaga	Orbiliomycetes	Orbiliales	321852	321852	Arthrobotrys entomopaga	strain=CBS642,8	24950717, 24646409		97.7	0.579	23	38.4
GCA_905067625.1	Ascomycota	plant_pathogen	Blumeria graminis f, sp, triticale	Leotiomycetes	Erysiphales	1689686	34373	Blumeria graminis f, sp, triticale		21536894		98.7	15.158	4	141.4
GCA_019456465.1	Ascomycota	lichenized	Bacidia gigantensis	Lecanoromycetes	Lecanorales	2732470	2732470	Bacidia gigantensis		19132089		98.1	1.807	8	33.1
GCA_000002945.2	Ascomycota	nectar_tap_saprotroph	Schizosaccharomyces pombe	Schizosaccharomycetes	Schizosaccharomycetales	4896	4896	Schizosaccharomyces pombe	strain=972h-	21764756		95.5	4.54	2	12.6
GCA_000182925.2	Ascomycota	unspecified_saprotroph	Neurospora crassa OR74A	Sordariomycetes	Sordariales	367110	5141	Neurospora crassa OR74A	strain=OR74A	21994252		95.9	6.001	3	41.1
GCA_000149205.2	Ascomycota	unspecified_saprotroph	Aspergillus nidulans FGSC A4	Eurotiomycetes	Eurotiales	227321	162425	Aspergillus nidulans FGSC A4	strain=FGSC A4	21909256		98	2.479	5	30.3
GCA_000006255.1	Basidiomycota	wood_saprotroph	Postia placenta Mad-698-R	Agaricomycetes	Polyporales	561896	104341	Postia placenta Mad-698-R	strain=Mad-698-R	26300319		93.8	0.323	85	90.9
GCA_000181695.1	Basidiomycota	soil_saprotroph	Malassezia globosa CBS 7966	Malasseziomycetes	Malasseziales	425265	76773	Malassezia globosa CBS 7966	strain=CBS 7966	28348446		84.5	0.655	5	9
GCA_000182895.1	Basidiomycota	soil_saprotroph	Coprinopsis cinerea okayama7#130	Agaricomycetes	Agaricales	240176	5346	Coprinopsis cinerea okayama7#130	okayama7#130	12425527		92.8	3.468	5	36.2
GCA_000204055.1	Basidiomycota	plant_pathogen	Melampsora larici-populina 98AG31	Pucciniomycetes	Pucciniales	747676	203908	Melampsora larici-populina 98AG31	strain=98AG31	22813931		87.5	1.146	27	101.1
GCA_000218685.1	Basidiomycota	wood_saprotroph	Serpula lacrymans var, lacrymans S7,9	Agaricomycetes	Boletales	578457	85982	Serpula lacrymans var, lacrymans S7,9	strain=S7,9	22802648		96.2	2.944	6	42.8
GCA_000328475.2	Basidiomycota	plant_pathogen	Ustilago maydis 521	Ustilaginomycetes	Ustilaginales	5270	5270	Ustilago maydis 521	521	22802648		97.7	0.885	7	19.7
GCA_000400465.1	Basidiomycota	unspecified_saprotroph	Wallemia ichthyophaga EXF-994	Wallemiomycetes	Wallemiales	1299270	245174	Wallemia ichthyophaga EXF-994	strain=EXF-994	23133373		89.5	0.437	9	9.7
GCA_000711695.1	Basidiomycota	wood_saprotroph	Tilletiaria anomala UBC 951	Exobasidiomycetes	Georgefischeriales	1037660	5281	Tilletiaria anomala UBC 951	strain=UBC 951	17080091		88.2	0.127	43	18.7
GCA_000827485.1	Basidiomycota	ectomycorrhizal	Amanita muscaria Koide BX008	Agaricomycetes	Agaricales	946122	41956	Amanita muscaria Koide BX008	strain=Koide BX008	23496955		94.6	0.168	54	40.7
GCA_015039355.1	Basidiomycota	ectomycorrhizal	Ramaria rubella	Agaricomycetes	Gomphales	113071	113071	Ramaria rubella	strain=UT-36052-T	24967735		97.7	0.229	137	105.5
GCA_016906535.1	Basidiomycota	plant_pathogen	Rhizoctonia solani	Agaricomycetes	Cantharellales	456999	456999	Rhizoctonia solani	strain=AG-1 IA	24034603		89.3	2.303	7	40.7
GCA_000149245.3	Basidiomycota	unspecified_saprotroph	Cryptococcus neoformans var. grubii H99	Tremellomycetes	Tremellales	235443	5207	Cryptococcus neoformans var. grubii H99	strain=H99	[24277808, 29355972]		92.6	1.422	6	18.9
GCA_000149925.1	Basidiomycota	plant_pathogen	Puccinia graminis f. sp. tritici CRL 75-36-700-3	Pucciniomycetes	Pucciniales	418459	5297	Puccinia graminis f. sp. tritici CRL 75-36-700-3	strain=CRL 75-36-700-3	23932404		85.8	0.965	30	88.7
GCA_000708205.1	Basidiomycota	plant_pathogen	Mixia osmundae IAM 14324	Mixiomycetes	Mixiales	764103	34349	Mixia osmundae IAM 14324	strain=IAM 14324	23829473		87	1.195	5	13.6
GCA_000292625.1	Basidiomycota	wood_saprotroph	Dacryopinax primogenitus	Dacrymycetes	Dacrymycetales	1858805	1858805	Dacryopinax primogenitus	strain=DJM-731 SS1	24926052		93.7	1.233	10	29.5
GCA_000151295.1	Blastocladiomycota	soil_saprotroph	Allomyces macrogynus ATCC 38327	Blastocladiomycetes	Blastocladiales	578462	28583	Allomyces macrogynus ATCC 38327	strain=ATCC 38327	25237020		83.2	1.115	17	57.1
GCA_002102555.1	Blastocladiomycota	animal_parasite	Catenaria anguillulae PL171	Blastocladiomycetes	Blastocladiales	765915	109876	Catenaria anguillulae PL171	strain=PL171	28289537		71.4	0.218	41	41.3
GCA_000182565.2	Chytridiomycota	pollen_saprotroph	Spizellomyces punctatus DAOM BR117	Spizellomycetes	Spizellomycetales	645134	109760	Spizellomyces punctatus DAOM BR117	strain=DAOM BR117			90.4	1.466	7	24.1
GCA_000203795.1	Chytridiomycota	animal_parasite	Batrachochytrium dendrobatidis JAM81	Rhizophydiomycetes	Rhizophydiales	684364	109871	Batrachochytrium dendrobatidis JAM81	strain=JAM81	25587016	10.1073/pnas.1410442111	88.3	1.484	6	24.3
GCA_001574975.1	Monoblepharomycota	litter_saprotroph	Gonapodya prolifera JEL478	Monoblepharidomycetes	Monoblepharidales	1344416	1123529	Gonapodya prolifera JEL478	strain=JEL478	24923322		76.6	0.347	42	48.8
GCA_002104985.1	Chytridiomycota	litter_saprotroph	Rhizoclosmatium globosum	Chytridiomycetes	Chytridiales	329046	329046	Rhizoclosmatium globosum	strain=JEL800	[28034347]		75.9	0.292	51	57
GCA_003614705.1	Chytridiomycota	algal_parasite	Blyttiomyces helicus	Chytridiomycetes	Chytridiomycetes order incertae sedis	388810	388810	Blyttiomyces helicus				36.3	0.007	1973	46.5
GCA_003615045.1	Chytridiomycota	mycoparasite	Caulochytrium protostelioides	Caulochytriomycetes	Caulochytriales	1555241	1555241	Caulochytrium protostelioides	strain=ATCC 52028	25914091	https://www.ncbi.nlm.nih.gov/bioproject/275080	67.7	0.092	68	21.8
GCA_006535955.1	Chytridiomycota	plant_pathogen	Synchytrium endobioticum	Synchytriomycetes	Synchytriales	286115	286115	Synchytrium endobioticum	strain=MB42	27230544		74.1	0.044	153	21.5
GCA_006535965.1	Chytridiomycota	pollen_saprotroph	Spizellomyces sp, 'palustris'	Spizellomycetes	Spizellomycetales	117820	117820	Spizellomyces sp, 'palustris'	strain=CBS 455,65	23392351		91.9	0.219	32	22.9
GCA_006535975.1	Chytridiomycota	unspecified_saprotroph	Chytriomyces confervae	Chytridiomycetes	Chytridiales	246404	246404	Chytriomyces confervae	strain=CBS 675,73	25977457		74.8	0.044	205	36
GCA_006535985.1	Chytridiomycota	plant_pathogen	Synchytrium microbalum	Synchytriomycetes	Synchytriales	1806994	1806994	Synchytrium microbalum	strain=JEL517			78.8	0.519	16	26.2
GCA_006536005.1	Chytridiomycota	pollen_saprotroph	Powellomyces hirtus	Spizellomycetes	Spizellomycetales	109895	109895	Powellomyces hirtus	strain=CBS 809,83	[27238284]	10.1007/s00253-019-09983-w	89.9	0.158	47	26.2
GCA_000439145.3	Glomeromycota	arbuscular_mycorrhizal	Rhizophagus irregularis DAOM 181602=DAOM 197198	Glomeromycetes	Glomerales	747089	588596	Rhizophagus irregularis DAOM 181602=DAOM 197198	strain=DAOM 197198	27362540		94.7	0.336	129	136.7
GCA_003547095.1	Glomeromycota	arbuscular_mycorrhizal	Diversispora epigaea	Glomeromycetes	Diversisporales	1348612	1348612	Diversispora epigaea	strain=IT104			92	0.453	109	156.6
GCA_003549995.1	Glomeromycota	arbuscular_mycorrhizal	Rhizophagus diaphanus	Glomeromycetes	Glomerales	1803374	1803374	Rhizophagus diaphanus	strain=MUCL 43196	[28076891]	10.1371/journal.ppat.1011225	93.9	0.137	269	125.9
GCA_003550305.1	Glomeromycota	arbuscular_mycorrhizal	Glomus cerebriforme	Glomeromycetes	Glomerales	658196	658196	Glomus cerebriforme	strain=DAOM 227022	[30173631, 28091548, 30699769, 25522548, 30731832, 24049494, 30812839, 30812878, 1260541, 4215, 1201519, 5584627, 5956921, 13281494]		94.1	0.148	266	136.8
GCA_003550325.1	Glomeromycota	arbuscular_mycorrhizal	Gigaspora rosea	Glomeromycetes	Gigasporales	44941	44941	Gigaspora rosea	strain=DAOM 194757			93.5	0.232	734	567.9
GCA_009809945.1	Glomeromycota	arbuscular_mycorrhizal	Gigaspora margarita	Glomeromycetes	Gigasporales	4874	4874	Gigaspora margarita	strain=BEG34		10.1093/gbe/evw235	93.2	0.327	743	773.1
GCA_015698045.1	Glomeromycota	arbuscular_mycorrhizal	Rhizophagus clarus	Glomeromycetes	Glomerales	94130	94130	Rhizophagus clarus	strain=HR1	24027350	10.1038/s42003-021-01799-7	94.7	1.307	40	146.8
GCA_016748015.1	Glomeromycota	lichenized	Geosiphon pyriformis	Archaeosporomycetes	Archaeosporales	50956	50956	Geosiphon pyriformis	strain=uo1	15689432	10.1093/molbev/msw126	87.9	0.703	57	128.3
GCA_001953115.1	Kickxellomycota	animal_endosymbiont	Smittium mucronatum	Harpellomycetes	Harpellales	133383	133383	Smittium mucronatum	strain=ALG-7-W6	24027350	10.1093/molbev/msw126	66.6	0.023	1304	102.4
GCA_001969505.1	Kickxellomycota	animal_endosymbiont	Zancudomyces culisetae	Harpellomycetes	Harpellales	1213189	1213189	Zancudomyces culisetae	strain=COL-18-3		10.1093/molbev/msw126	67.8	0.026	323	28.7
GCA_001970855.1	Kickxellomycota	animal_endosymbiont	Smittium culicis	Harpellomycetes	Harpellales	133412	133412	Smittium culicis	strain=GSMNP		10.1111/1462-2920.13734	70.5	0.02	1182	77.1
GCA_002104995.1	Kickxellomycota	soil_saprotroph	Linderina pennispora	Kickxellomycetes	Kickxellales	61395	61395	Linderina pennispora	strain=ATCC 12442		10.1111/1462-2920.13734	80.4	0.909	9	26.2
GCA_002705745.1	Kickxellomycota	soil_saprotroph	Coemansia reversa NRRL 1564	Kickxellomycetes	Kickxellales	763665	61392	Coemansia reversa NRRL 1564	strain=NRRL 1564	32788582	10.1111/1462-2920.13734	88.2	0.347	21	21.8
GCA_003086715.1	Kickxellomycota	animal_endosymbiont	Smittium megazygosporum	Harpellomycetes	Harpellales	133381	133381	Smittium megazygosporum	strain=SC-DP-2	26912365		67.3	0.025	441	43.5
GCA_003086725.1	Kickxellomycota	animal_endosymbiont	Furculomyces boomerangus	Harpellomycetes	Harpellales	61424	61424	Furculomyces boomerangus	strain=AUS-77-4			75.2	0.044	194	28.1
GCA_003086735.1	Kickxellomycota	animal_endosymbiont	Smittium simulii	Harpellomycetes	Harpellales	133385	133385	Smittium simulii	strain=SWE-8-4	[28481340]	10.1038/ng.3859	68.7	0.084	167	43.9
GCA_003097675.1	Kickxellomycota	animal_endosymbiont	Smittium angustum	Harpellomycetes	Harpellales	133377	133377	Smittium angustum	strain=AUS-126-30	26912365	https://data.nal.usda.gov/dataset/comparative-genome-analysis-mucormycosis-causing-strains-clinical-settings-2	75.6	0.044	187	28
GCA_003614675.1	Kickxellomycota	mycoparasite	Dimargaris cristalligena	Dimargaritomycetes	Dimargaritales	215637	215637	Dimargaris cristalligena	strain=RSA 468	26912365		78.4	0.024	395	30.7
GCA_000146465.1	Microsporidia	animal_parasite	Encephalitozoon intestinalis ATCC 50506	Microsporidea	Nosematida	876142	58839	Encephalitozoon intestinalis ATCC 50506	strain=ATCC 50506	24108616		22.9	0.205	5	2.2
GCA_000192795.1	Microsporidia	animal_parasite	Vavraia culicis subsp, floridensis	Microsporidea	Glugeida	948595	103449	Vavraia culicis subsp, floridensis	strain=floridensis	24027350		19.1	0.094	21	6.1
GCA_000209485.1	Microsporidia	animal_parasite	Enterocytozoon bieneusi H348	Microsporidea	Nosematida	481877	31281	Enterocytozoon bieneusi H348	strain=H348	[28481340]		13.1	0.002	136	3.9
GCA_000230595.3	Microsporidia	animal_parasite	Edhazardia aedis USNM 41457	Microsporidea	Amblyosporida	1003232	70536	Edhazardia aedis USNM 41457	strain=USNM 41457	[28481340]		18.5	0.434	35	51.3
GCA_000231115.1	Microsporidia	animal_parasite	Vittaforma corneae ATCC 50505	Microsporidea	Nosematida	993615	42399	Vittaforma corneae ATCC 50505	strain=ATCC 50505	[28481340]		15.7	0.115	9	3.2
GCA_000250985.1	Microsporidia	animal_parasite	Nematocida parisii ERTm1	Microsporidea	Ovavesiculida	881290	586133	Nematocida parisii ERTm1	strain=ERTm1		10.1038/ng.3859	19.7	0.65	3	4.1
GCA_000277815.3	Microsporidia	animal_parasite	Encephalitozoon hellem ATCC 50504	Microsporidea	Nosematida	907965	27973	Encephalitozoon hellem ATCC 50504	strain=ATCC 50504	[28876195]	10.1007/s00253-019-09983-w	23.3	0.2	6	2.3
GCA_000280035.2	Microsporidia	animal_parasite	Encephalitozoon romaleae SJ-2008	Microsporidea	Nosematida	1178016	571949	Encephalitozoon romaleae SJ-2008	strain=SJ-2008		10.1080/00275514.2017.1364958	23	0.195	6	2.2
GCA_000316135.1	Microsporidia	animal_parasite	Trachipleistophora hominis	Microsporidea	Glugeida	72359	72359	Trachipleistophora hominis		[27956601]	10.1093/gbe/evv090	16.2	0.05	46	8.5
GCA_000383075.1	Microsporidia	animal_parasite	Nosema bombycis CQ1	Microsporidea	Nosematida	578461	27978	Nosema bombycis CQ1	strain=CQ1			18.2	0.057	47	15.7
GCA_000385875.2	Microsporidia	animal_parasite	Anncaliia algerae PRA339	Microsporidea	Neopereziida	1288291	723287	Anncaliia algerae PRA339	strain=PRA339	24027350	10.1007/s00253-019-09983-w	16.6	0.072	36	12.2
GCA_000447185.1	Microsporidia	animal_parasite	Nosema apis BRL 01	Microsporidea	Nosematida	1037528	35231	Nosema apis BRL 01	strain=BRL 01	24027347	10.1128/mbio.00636-18	13.9	0.024	90	8.6
GCA_000738915.1	Microsporidia	animal_parasite	Nematocida sp, 1 ERTm6	Microsporidea	Ovavesiculida	1138374	1155007	Nematocida sp, 1 ERTm6	strain=ERTm6	24027350	10.1128/mbio.00636-18	19.5	0.797	3	4.3
GCA_000760515.2	Microsporidia	animal_parasite	Mitosporidium daphniae	Microsporidea		1485682	1485682	Mitosporidium daphniae	strain=UGP3	24027350		32	0.032	50	5.6
GCA_000803265.1	Microsporidia	animal_parasite	Ordospora colligata OC4	Microsporidea	Nosematida	1354746	174685	Ordospora colligata OC4	strain=OC4	[29674435]	10.1128/mbio.00636-18	21.8	0.229	5	2.3
GCA_000988165.1	Microsporidia	animal_parasite	Nosema ceranae	Microsporidea	Nosematida	40302	40302	Nosema ceranae	strain=PA08 1199	[30368822]	10.1534/g3.118.200235	21.8	0.043	35	5.7
GCA_001432165.1	Microsporidia	animal_parasite	Pseudoloma neurophilia	Microsporidea	Glugeida	146866	146866	Pseudoloma neurophilia	strain=MK1	[30636349]		10.7	0.006	182	5.2
GCA_001642395.1	Microsporidia	animal_parasite	Nematocida displodere	Microsporidea	Ovavesiculida	1805483	1805483	Nematocida displodere	strain=JUm2807	[30636349]		21.2	0.441	3	3.1
GCA_001642415.1	Microsporidia	animal_parasite	Nematocida sp, ERTm5	Microsporidea	Ovavesiculida	1805481	1805481	Nematocida sp, ERTm5	strain=ERTm5	[30636349]	10.1093/gbe/evt120	20.4	0.099	15	4.4
GCA_001875675.1	Microsporidia	protistan_parasite	Amphiamblys sp, WSBS2006	Rudimicrosporea	Metchnikovellida	1866961	1866961	Amphiamblys sp, WSBS2006		30297742		19.4	0.012	114	5.6
GCA_002081675.1	Microsporidia	animal_parasite	Enterocytozoon hepatopenaei	Microsporidea	Nosematida	646526	646526	Enterocytozoon hepatopenaei	strain=TH1	30297742	10.1038/s41564-018-0261-0	13.1	0.125	10	3.3
GCA_002087885.1	Microsporidia	animal_parasite	Hepatospora eriocheir	Microsporidea	Nosematida	1081669	1081669	Hepatospora eriocheir	strain=GB1	30297742	10.1038/s41564-018-0261-0	10.1	0.017	78	4.6
GCA_002087915.1	Microsporidia	animal_parasite	Enterospora canceri	Microsporidea	Nosematida	1081671	1081671	Enterospora canceri	strain=GB1	30297742		13.3	0.027	33	3.1
GCA_004000155.1	Microsporidia	animal_parasite	Tubulinosema ratisbonensis	Microsporidea	Neopereziida	291195	291195	Tubulinosema ratisbonensis	strain=Franzen	30297742	10.1038/s41564-018-0261-0	16.5	0.012	187	7.6
GCA_004325065.1	Microsporidia	animal_parasite	Hamiltosporidium magnivora	Microsporidea	Microsporidea order incertae sedis	148818	148818	Hamiltosporidium magnivora		30297742	10.1038/s41564-018-0261-0	20	0.01	608	20.7
GCA_004325075.1	Microsporidia	animal_parasite	Hamiltosporidium tvaerminnensis	Microsporidea	Microsporidea order incertae sedis	1176355	1176355	Hamiltosporidium tvaerminnensis		[30485448]		20.3	0.012	606	25.2
GCA_014805555.1	Microsporidia	animal_parasite	Thelohania contejeani	Microsporidea	Glugeida	164912	164912	Thelohania contejeani		[30485448]	10.1111/nph.15613	23.2	0.027	106	10.4
GCA_014805705.1	Microsporidia	animal_parasite	Cucumispora dikerogammari	Microsporidea	Glugeida	658444	658444	Cucumispora dikerogammari	strain=Dv6			11.9	0.01	904	32.4
GCA_015832245.1	Microsporidia	animal_parasite	Nosema granulosis	Microsporidea	Nosematida	83296	83296	Nosema granulosis	strain=Ou3-Ou53		10.1128/MRA.00077-19	20.7	0.013	187	8.9
GCA_016255985.1	Microsporidia	animal_parasite	Dictyocoela roeselum	Microsporidea	Glugeida	288439	288439	Dictyocoela roeselum			10.1093/gbe/evz270	5.7	0.003	247	2.2
GCA_016256075.1	Microsporidia	animal_parasite	Dictyocoela muelleri	Microsporidea	Glugeida	279532	279532	Dictyocoela muelleri		31209237	10.1093/gbe/evz270	15.2	0.007	1832	41.9
GCA_000739165.1	Mortierellomycota	soil_saprotroph	Podila verticillata NRRL 6337	Mortierellomycetes	Mortierellales	1069443	78898	Podila verticillata NRRL 6337	strain=NRRL 6337	31209237		95.6	2.912	6	41.9
GCA_001651415.1	Mortierellomycota	soil_saprotroph	Linnemannia elongata AG-77	Mortierellomycetes	Mortierellales	1314771	310910	Linnemannia elongata AG-77	strain=AG-77	31209237		96.6	0.517	31	49.9
GCA_002105155.1	Mortierellomycota	soil_saprotroph	Lobosporangium transversale	Mortierellomycetes	Mortierellales	64571	64571	Lobosporangium transversale	strain=NRRL 3116	30200892		95.6	0.673	22	42.8
GCA_015499975.1	Mortierellomycota	soil_saprotroph	Dissophora ornata	Mortierellomycetes	Mortierellales	979620	979620	Dissophora ornata	strain=Z 71	31209237		93.9	0.024	467	38.4
GCA_015499985.1	Mortierellomycota	soil_saprotroph	Haplosporangium gracile	Mortierellomycetes	Mortierellales	2779863	2779863	Haplosporangium gracile	strain=Z 33			96.5	0.036	377	44.9
GCA_015500005.1	Mortierellomycota	soil_saprotroph	Entomortierella lignicola	Mortierellomycetes	Mortierellales	979712	979712	Entomortierella lignicola	strain=Z 36		10.1111/1462-2920.14827	93.8	0.019	530	35.3
GCA_015500155.1	Mortierellomycota	soil_saprotroph	Haplosporangium bisporale	Mortierellomycetes	Mortierellales	1897645	1897645	Haplosporangium bisporale	strain=Z 9		10.1016/j.cub.2019.09.024	76.6	0.009	1162	39
GCA_015502445.1	Mortierellomycota	soil_saprotroph	Mortierella sp, GBA35	Mortierellomycetes	Mortierellales	1896188	1896188	Mortierella sp, GBA35	strain=GBA35		10.1016/j.isci.2020.101057	93.6	0.035	382	44.8
GCA_015502455.1	Mortierellomycota	soil_saprotroph	Mortierella sp, AM989	Mortierellomycetes	Mortierellales	1896186	1896186	Mortierella sp, AM989	strain=AM989		10.1016/j.isci.2020.101057	95.6	0.029	404	40.2
GCA_015502465.1	Mortierellomycota	soil_saprotroph	Mortierella sp, 14UC	Mortierellomycetes	Mortierellales	1896178	1896178	Mortierella sp, 14UC	strain=14UC		10.1128/MRA.01346-20.	94.8	0.04	341	45.2
GCA_015502475.1	Mortierellomycota	soil_saprotroph	Mortierella sp, AD031	Mortierellomycetes	Mortierellales	1896182	1896182	Mortierella sp, AD031	strain=AD031		10.1128/MRA.01346-20.	93.5	0.037	364	44.8
GCA_015502485.1	Mortierellomycota	soil_saprotroph	Mortierella sp, GBA39	Mortierellomycetes	Mortierellales	1896189	1896189	Mortierella sp, GBA39	strain=GBA39			95.6	0.033	455	50.9
GCA_015502505.1	Mortierellomycota	soil_saprotroph	Linnemannia schmuckeri	Mortierellomycetes	Mortierellales	64567	64567	Linnemannia schmuckeri	strain=NRRL 6426		10.1101/232140	94.2	0.026	542	46.1
GCA_015502575.1	Mortierellomycota	soil_saprotroph	Mortierella sp, AD010	Mortierellomycetes	Mortierellales	1896179	1896179	Mortierella sp, AD010	strain=AD010		10.1038/s41467-020-18795-w	94	0.019	581	38.6
GCA_015529505.1	Mortierellomycota	soil_saprotroph	Haplosporangium sp, Z 11	Mortierellomycetes	Mortierellales	1897648	1897648	Haplosporangium sp, Z 11	strain=Z 11		10.1007/s13225-020-00455-5	96.5	0.057	182	33.5
GCA_015529515.1	Mortierellomycota	soil_saprotroph	Haplosporangium sp, Z 767	Mortierellomycetes	Mortierellales	1897647	1897647	Haplosporangium sp, Z 767	strain=Z 767		10.1007/s13225-020-00455-5	96.7	0.06	170	33.5
GCA_015529795.1	Mortierellomycota	soil_saprotroph	Haplosporangium sp, Z 27	Mortierellomycetes	Mortierellales	1897644	1897644	Haplosporangium sp, Z 27	strain=Z 27		10.1007/s13225-020-00455-5	94.6	0.021	515	36.1
GCA_015679515.1	Mortierellomycota	soil_saprotroph	Mortierella sp, NVP85	Mortierellomycetes	Mortierellales	1896193	1896193	Mortierella sp, NVP85	strain=NVP85		10.1007/s13225-020-00455-5	93.1	0.022	548	42.8
GCA_015679535.1	Mortierellomycota	soil_saprotroph	Podila horticola	Mortierellomycetes	Mortierellales	311239	311239	Podila horticola	strain=CK413		10.1007/s13225-020-00455-5	93.3	0.056	222	40.4
GCA_015679545.1	Mortierellomycota	soil_saprotroph	Mortierella sp, AD094	Mortierellomycetes	Mortierellales	1896185	1896185	Mortierella sp, AD094	strain=AD094		10.1007/s13225-020-00455-5	94.8	0.021	609	43.8
GCA_015679585.1	Mortierellomycota	soil_saprotroph	Entomortierella beljakovae	Mortierellomycetes	Mortierellales	979673	979673	Entomortierella beljakovae	strain=KOD1040		10.1007/s13225-020-00455-5	96	0.019	598	37.8
GCA_015679605.1	Mortierellomycota	soil_saprotroph	Podila epigama	Mortierellomycetes	Mortierellales	979699	979699	Podila epigama	strain=NRRL 5512		10.1007/s13225-020-00455-5	90.7	0.016	649	32.9
GCA_015679695.1	Mortierellomycota	soil_saprotroph	Mortierella sp, AD011	Mortierellomycetes	Mortierellales	1896180	1896180	Mortierella sp, AD011	strain=AD011		10.1007/s13225-020-00455-5	93.8	0.019	592	38.6
GCA_015680625.1	Mortierellomycota	soil_saprotroph	Mortierella hygrophila	Mortierellomycetes	Mortierellales	979708	979708	Mortierella hygrophila	strain=NRRL 2591		10.1007/s13225-020-00455-5	95.9	0.129	102	46.1
GCA_015680635.1	Mortierellomycota	soil_saprotroph	Lunasporangiospora selenospora	Mortierellomycetes	Mortierellales	979761	979761	Lunasporangiospora selenospora	strain=KOD1015		10.1007/s13225-020-00455-5	87.5	0.008	1396	40.5
GCA_015847235.1	Mortierellomycota	soil_saprotroph	Linnemannia zychae	Mortierellomycetes	Mortierellales	979765	979765	Linnemannia zychae	strain=NRRL 2592		10.1007/s13225-020-00455-5	96.7	0.121	120	45.7
GCA_015849295.1	Mortierellomycota	soil_saprotroph	Modicella reniformis	Mortierellomycetes	Mortierellales	1440133	1440133	Modicella reniformis	strain=MES-2147		10.1007/s13225-020-00455-5	82.1	0.006	2102	43.6
GCA_015849325.1	Mortierellomycota	soil_saprotroph	Mortierella antarctica	Mortierellomycetes	Mortierellales	979670	979670	Mortierella antarctica	strain=KOD1229		10.1007/s13225-020-00455-5	96.3	0.047	226	35.5
GCA_015849335.1	Mortierellomycota	soil_saprotroph	Entomortierella chlamydospora	Mortierellomycetes	Mortierellales	101097	101097	Entomortierella chlamydospora	strain=AD033		10.1007/s13225-020-00455-5	95.6	0.024	479	39
GCA_015852385.1	Mortierellomycota	soil_saprotroph	Podila clonocystis	Mortierellomycetes	Mortierellales	979688	979688	Podila clonocystis	strain=AM1000		10.1007/s13225-020-00455-5	94.2	0.033	376	41.4
GCA_015852425.1	Mortierellomycota	soil_saprotroph	Gryganskiella cystojenkinii	Mortierellomycetes	Mortierellales	979690	979690	Gryganskiella cystojenkinii	strain=1230		10.1007/s13225-020-00455-5	94.6	0.037	346	42.9
GCA_015852495.1	Mortierellomycota	soil_saprotroph	Podila epicladia	Mortierellomycetes	Mortierellales	979697	979697	Podila epicladia	strain=KOD1059		10.1007/s13225-020-00455-5	92.1	0.031	363	38.1
GCA_016097855.1	Mortierellomycota	soil_saprotroph	Linnemannia gamsii	Mortierellomycetes	Mortierellales	64522	64522	Linnemannia gamsii	strain=AD045		10.1007/s13225-020-00455-5	95.2	0.033	430	49.3
GCA_016097895.1	Mortierellomycota	soil_saprotroph	Linnemannia exigua	Mortierellomycetes	Mortierellales	604196	604196	Linnemannia exigua	strain=NRRL 28262		10.1007/s13225-020-00455-5	92.4	0.02	732	48.1
GCA_016097935.1	Mortierellomycota	soil_saprotroph	Dissophora globulifera	Mortierellomycetes	Mortierellales	979702	979702	Dissophora globulifera	strain=REB-010B		10.1007/s13225-020-00455-5	95.2	0.037	303	39.2
GCA_016097945.1	Mortierellomycota	soil_saprotroph	Podila humilis	Mortierellomycetes	Mortierellales	64523	64523	Podila humilis	strain=KOD1050		10.1007/s13225-020-00455-5	79.5	0.016	551	29.2
GCA_016098005.1	Mortierellomycota	soil_saprotroph	Podila minutissima	Mortierellomycetes	Mortierellales	64525	64525	Podila minutissima	strain=AD069		10.1186/s12864-018-4853-0	94.2	0.03	389	39.4
GCA_016098015.1	Mortierellomycota	soil_saprotroph	Gamsiella multidivaricata	Mortierellomycetes	Mortierellales	101098	101098	Gamsiella multidivaricata	strain=NRRL 6456		10.3389/fmicb.2023.1152586	92.4	0.023	469	36
GCA_016098025.1	Mortierellomycota	soil_saprotroph	Mortierella sp, AD032	Mortierellomycetes	Mortierellales	1896183	1896183	Mortierella sp, AD032	strain=AD032		10.1007/s13225-020-00455-5	93.5	0.027	568	49.3
GCA_016098035.1	Mortierellomycota	soil_saprotroph	Mortierella sp, GBA30	Mortierellomycetes	Mortierellales	1896187	1896187	Mortierella sp, GBA30	strain=GBA30		10.1007/s13225-020-00455-5	95.3	0.051	222	37
GCA_016098045.1	Mortierellomycota	soil_saprotroph	Mortierella sp, GBA43	Mortierellomycetes	Mortierellales	1896190	1896190	Mortierella sp, GBA43	strain=GBA43		10.1007/s13225-020-00455-5	95.1	0.033	343	39.2
GCA_016098085.1	Mortierellomycota	soil_saprotroph	Mortierella sp, NVP41	Mortierellomycetes	Mortierellales	1896192	1896192	Mortierella sp, NVP41	strain=NVP41		10.1007/s13225-020-00455-5	95.2	0.051	266	45.1
GCA_016098105.1	Mortierellomycota	soil_saprotroph	Actinomortierella wolfii	Mortierellomycetes	Mortierellales	90253	90253	Actinomortierella wolfii	strain=NRRL 6351		10.1007/s13225-020-00455-5	96.6	0.094	113	34.2
GCA_016098155.1	Mortierellomycota	soil_saprotroph	Actinomortierella ambigua	Mortierellomycetes	Mortierellales	1343610	1343610	Actinomortierella ambigua	strain=BC1065		10.1007/s13225-020-00455-5	96.6	0.049	243	37.9
GCA_016098165.1	Mortierellomycota	soil_saprotroph	Mortierella polycephala	Mortierellomycetes	Mortierellales	41804	41804	Mortierella polycephala	strain=KOD948		10.1007/s13225-020-00455-5	95	0.032	303	32.6
GCA_019671135.1	Mortierellomycota	soil_saprotroph	Linnemannia hyalina	Mortierellomycetes	Mortierellales	64524	64524	Linnemannia hyalina	strain=SCG-10			96.2	2.318	9	51.6
GCA_000149305.1	Mucoromycota	soil_saprotroph	Rhizopus delemar RA 99-880	Mucoromycetes	Mucorales	246409	936053	Rhizopus delemar RA 99-880	strain=RA 99-880			93.9	3.104	6	46.1
GCA_000938895.1	Mucoromycota	mycoparasite	Parasitella parasitica	Mucoromycetes	Mucorales	35722	35722	Parasitella parasitica	strain=CBS 412,66 substr, NGI-315 ade-			96.1	0.163	73	44.9
GCA_000950595.1	Mucoromycota	soil_saprotroph	Mucor ambiguus	Mucoromycetes	Mucorales	91626	91626	Mucor ambiguus	strain=NBRC 6742		10.1007/s13225-020-00455-5	95.4	0.114	111	40.7
GCA_001638985.2	Mucoromycota	dung_saprotroph	Phycomyces blakesleeanus NRRL 1555(-)	Mucoromycetes	Mucorales	763407	4837	Phycomyces blakesleeanus NRRL 1555(-)	strain=NRRL 1555(-)		10.1007/s13225-020-00455-5	96.9	1.516	11	53.9
GCA_001683725.1	Mucoromycota	litter_saprotroph	Choanephora cucurbitarum	Mucoromycetes	Mucorales	101091	101091	Choanephora cucurbitarum	strain=KUS-F28377		10.1007/s13225-020-00455-5	94.2	0.028	322	29.1
GCA_002104935.1	Mucoromycota	soil_saprotroph	Hesseltinella vesiculosa	Mucoromycetes	Mucorales	101127	101127	Hesseltinella vesiculosa	strain=NRRL 3301		10.1016/j.isci.2022.104840	93.8	0.571	14	27.2
GCA_002105135.1	Mucoromycota	soil_saprotroph	Syncephalastrum racemosum	Mucoromycetes	Mucorales	13706	13706	Syncephalastrum racemosum	strain=NRRL 2496		10.1007/s13225-020-00455-5	93.9	2.374	5	30.7
GCA_002105175.1	Mucoromycota	soil_saprotroph	Absidia repens	Mucoromycetes	Mucorales	90262	90262	Absidia repens	strain=NRRL 1336		10.1007/s13225-020-00455-5	96.2	1.295	11	47.4
GCA_002261195.1	Mucoromycota	soil_saprotroph	Bifiguratus adelaidae	Mucoromycota class incertae sedis	Mucoromycota order incertae sedis	1938954	1938954	Bifiguratus adelaidae	strain=AZ0501		10.1007/s13225-020-00455-5	93.9	0.102	44	19.5
GCA_002708625.1	Mucoromycota	soil_saprotroph	Rhizopus microsporus ATCC 52813	Mucoromycetes	Mucorales	1340429	58291	Rhizopus microsporus ATCC 52813	strain=ATCC 52813		10.1007/s13225-020-00455-5	96	1.118	8	26
GCA_003325435.1	Mucoromycota	soil_saprotroph	Rhizopus azygosporus	Mucoromycetes	Mucorales	86630	86630	Rhizopus azygosporus	strain=CBS 357,93		10.1007/s13225-020-00455-5	92.7	0.013	957	39
GCA_003990745.1	Mucoromycota	ectomycorrhizal	Jimgerdemannia flammicorona	Endogonomycetes	Endogonales	994334	994334	Jimgerdemannia flammicorona	strain=GMNB39		10.1007/s13225-020-00455-5	69.6	0.011	6348	239.6
GCA_003990785.1	Mucoromycota	soil_saprotroph	Endogone sp, FLAS-F59071	Endogonomycetes	Endogonales	2340872	2340872	Endogone sp, FLAS-F59071	strain=FLAS-F59071		10.1007/s13225-020-00455-5	77.2	0.011	2370	95.6
GCA_010203745.1	Mucoromycota	soil_saprotroph	Mucor lusitanicus	Mucoromycetes	Mucorales	29924	29924	Mucor lusitanicus	strain=MU402		10.1007/s13225-020-00455-5	97.5	4.574	4	36.8
GCA_014839865.1	Mucoromycota	soil_saprotroph	Apophysomyces ossiformis	Mucoromycetes	Mucorales	679940	679940	Apophysomyces ossiformis	strain=NRRL A-21654		10.1007/s13225-020-00455-5	95.9	0.126	80	34.1
GCA_016097715.1	Mucoromycota	soil_saprotroph	Apophysomyces sp, BC1015	Mucoromycetes	Mucorales	2184030	2184030	Apophysomyces sp, BC1015	strain=BC1015		10.1007/s13225-020-00455-5	96	0.037	291	37.6
GCA_016097735.1	Mucoromycota	soil_saprotroph	Apophysomyces sp, BC1021	Mucoromycetes	Mucorales	2184031	2184031	Apophysomyces sp, BC1021	strain=BC1021		10.1007/s13225-020-00455-5	95.8	0.038	271	35.1
GCA_016097755.1	Mucoromycota	soil_saprotroph	Apophysomyces sp, BC1034	Mucoromycetes	Mucorales	2184029	2184029	Apophysomyces sp, BC1034	strain=BC1034		10.1016/j.cub.2021.03.032	95.8	0.04	270	37.8
GCA_016758895.1	Mucoromycota	soil_saprotroph	Umbelopsis vinacea	Umbelopsidomycetes	Umbelopsidales	44442	44442	Umbelopsis vinacea	strain=WA0000051536		10.3389/fmicb.2021.636986	95.7	1.328	7	23.2
GCA_016758905.1	Mucoromycota	soil_saprotroph	Umbelopsis isabellina	Umbelopsidomycetes	Umbelopsidales	91625	91625	Umbelopsis isabellina	strain=WA0000067209		10.3389/fmicb.2021.636986	96.6	1.335	7	22.1
GCA_016758935.1	Mucoromycota	soil_saprotroph	Thamnidium elegans	Mucoromycetes	Mucorales	101142	101142	Thamnidium elegans	strain=WA0000018081		10.3389/fmicb.2021.636986	92.1	0.099	91	30.9
GCA_016758945.1	Mucoromycota	soil_saprotroph	Mucor plumbeus	Mucoromycetes	Mucorales	97098	97098	Mucor plumbeus	strain=CBS 226,32		10.3389/fmicb.2021.636986	95.9	0.048	310	48.4
GCA_016758965.1	Mucoromycota	soil_saprotroph	Mucor circinatus	Mucoromycetes	Mucorales	2054153	2054153	Mucor circinatus	strain=CBS 142,35		10.3389/fmicb.2021.636986	95.1	0.117	125	54.2
GCA_016758985.1	Mucoromycota	soil_saprotroph	Mucor saturninus	Mucoromycetes	Mucorales	64648	64648	Mucor saturninus	strain=WA0000017839		10.3389/fmicb.2021.636986	97.5	0.151	72	39.2
GCA_900079185.1	Mucoromycota	soil_saprotroph	Absidia glauca	Mucoromycetes	Mucorales	4829	4829	Absidia glauca	strain=CBS 101,48 substr, RVII-324 met-		10.1099/mgen.0.000948.	92.6	0.318	41	48.7
GCA_002104895.1	Neocallimastigomycota	animal_endosymbiont	Anaeromyces robustus	Neocallimastigomycetes	Neocallimastigales	1754192	1754192	Anaeromyces robustus	strain=S4		10.1128/mSystems.00002-21	81.5	0.142	158	71.7
GCA_002104945.1	Neocallimastigomycota	animal_endosymbiont	Piromyces finnis	Neocallimastigomycetes	Neocallimastigales	1754191	1754191	Piromyces finnis	strain=finn		10.1038/s41598-021-82607-4	84.7	0.75	25	56.5
GCA_002104975.1	Neocallimastigomycota	animal_endosymbiont	Neocallimastix californiae	Neocallimastigomycetes	Neocallimastigales	1754190	1754190	Neocallimastix californiae	strain=G1	[28034347]	10.1007/s13225-020-00455-5	84.7	0.443	134	193
GCA_002157105.1	Neocallimastigomycota	animal_endosymbiont	Piromyces sp, E2	Neocallimastigomycetes	Neocallimastigales	73868	73868	Piromyces sp, E2	strain=E2		27013042	49.8	0.144	143	71
GCA_016946835.1	Neocallimastigomycota	animal_endosymbiont	Neocallimastix sp, JGI-2020a	Neocallimastigomycetes	Neocallimastigales	2767002	2767002	Neocallimastix sp, JGI-2020a	strain=sp3		10.3389/fmicb.2022.903024	85.8	1.032	61	201
GCA_017911155.1	Olpidiomycota	algal_parasite	Olpidium bornovanus	Olpidiomycetes	Olpidiales	278681	278681	Olpidium bornovanus		11859360	10.1128/MRA.00686-21	27	0.002	4329	28.2
GCA_000442015.1	Rozellomycota	mycoparasite	Rozella allomycis CSF55	Rozellomycetes	Rozellales	988480	281847	Rozella allomycis CSF55	strain=CSF55	12712197		60	0.058	52	11.9
GCA_002794465.1	Rozellomycota	protistan_parasite	Paramicrosporidium saccamoebae	Rozellomycota class incertae sedis	Rozellomycota order incertae sedis	1246581	1246581	Paramicrosporidium saccamoebae	strain=KSL3	15653466		54.3	0.07	29	7.2
GCA_001566745.1	Entomophthoromycota	animal_parasite	Conidiobolus coronatus NRRL 28638	Entomophthoromycetes	Entomophthorales	796925	34488	Conidiobolus coronatus NRRL 28638	strain=NRRL 28638	21536894		78.6	0.102	113	39.9
GCA_002104905.1	Basidiobolomycota	unspecified_saprotroph	Basidiobolus meristosporus CBS 931,73	Basidiobolomycetes	Basidiobolales	1314790	423460	Basidiobolus meristosporus CBS 931,73	strain=CBS 931,73	24372469		94.6	0.106	272	89.5
GCA_003614145.1	Zoopagomycota	mycoparasite	Piptocephalis cylindrospora	Zoopagomycetes	Zoopagales	1907219	1907219	Piptocephalis cylindrospora		16372000		42.1	0.011	282	10.7
GCA_003614735.1	Zoopagomycota	mycoparasite	Thamnocephalis sphaerospora	Zoopagomycetes	Zoopagales	78915	78915	Thamnocephalis sphaerospora	strain=RSA 1356	27127213		65.1	0.023	237	18.2
GCA_003614755.1	Zoopagomycota	mycoparasite	Syncephalis pseudoplumigaleata	Zoopagomycetes	Zoopagales	1712513	1712513	Syncephalis pseudoplumigaleata	strain=Benny S71-1	30297742		49.6	0.006	756	16.3
GCA_014839935.1	Entomophthoromycota	animal_parasite	Entomophthora muscae	Entomophthoromycetes	Entomophthorales	34485	34485	Entomophthora muscae	strain=Berkeley		10.1101/232140	67	0.433	818	1228.1

## Sheet: protein_names_domains_functions
Protein_name	Pfam	Gene_name	Protein_function
3-dehydrosphinganine reductase	PF00106	KDSR	Catalyzes reduction of 3-ketodihydrosphingosine to sphinganine; essential in de novo sphingolipid synthesis.
Short-chain dehydrogenase (let-767 homolog)	PF00106	LE767	Likely involved in redox reactions of lipids; specific function may vary by species.
Steroid reductase	PF00106	ERG27	Involved in sterol biosynthesis; reduces sterol intermediates.
Serine palmitoyltransferase	PF00155	SPT2_3	Subunit of the serine–palmitoyl-CoA synthetase enzyme complex; important for activity regulation.
Serine palmitoyltransferase 1	PF00155	SPTC1	Catalyzes the first step of sphingolipid biosynthesis: condensation of serine and palmitoyl-CoA.
Sterol 3-beta glucosyltransferase	PF00201	ATG26	Transfers glucose to sterols or lipid substrates; involved in autophagy and sterol glucosylation.
UDP-glucuronosyltransferase	PF00201	UGT8_CGT	Transfers galactose to ceramide; forms galactosylceramide, a key myelin component.
Sphingosine-1-phosphate lyase	PF00282	SGPL1	Irreversibly degrades sphingosine-1-phosphate; regulates levels of bioactive sphingolipids.
Acyl CoA 6 desaturase	PF00487	FADS2	Introduces double bonds into fatty acids; participates in lipid desaturation and elongation.
Acyl CoA 8 3 desaturase	PF00487	DES1/FADS1	Introduces double bonds at the Δ8 (and sometimes Δ3) positions of long-chain fatty acids in acyl-CoA, playing a key role in sphingolipid biosynthesis and membrane fluidity
Acyl CoA desaturase 1	PF00487	SCD5	Desaturates saturated fatty acids; contributes to formation of monounsaturated lipids.
Acyl lipid 8 3 desaturase / Sphingolipid delta 4 desaturase	PF00487	DEGS1	Converts dihydroceramide into ceramide; a critical step in the sphingolipid metabolic pathway.
Fatty acid desaturase 3	PF00487	FADS3	Desaturates long-chain fatty acids; may influence membrane lipid composition and structure.
Sphingolipid delta4 desaturase/C4 monooxygenase	PF00487	DEGS2	DEGS2 introduces a double bond at the delta-4 position of dihydroceramide, converting it into ceramide
Diacylglycerol kinase	PF00781	DGK1_A	Converts diacylglycerol into phosphatidic acid; involved in lipid signaling and biosynthesis.
Sphingoid long chain lipid kinase	PF00781	YEGS	Phosphorylates sphingoid long-chain bases; involved in regulation of sphingolipid intermediates.
Sphingosine kinase 2	PF00781	SPHK1_2_LCB4_5	Phosphorylates sphingosine and dihydrosphingosine; regulates levels of bioactive sphingolipids; a signaling molecule.
Very long chain fatty acid elongase subfamily 1	PF01151	ELOVL_1_3	Elongates saturated and unsaturated fatty acids; essential for complex lipid synthesis; human homolog involved in lipid biosynthesis
Very long chain fatty acid elongase subfamily 2	PF01151	ELOVL_EDF1_like	Subfamily of elongase family; contributes to tissue-specific elongation of VLCFAs.
Very long chain fatty acid elongase subfamily 3	PF01151	ELOVL_EDF2_like	Subfamily of elongase family; contributes to tissue-specific elongation of VLCFAs.
Delta 6 elongase	PF01151	SUR4	Subfamily of elongase family; elongation of fatty acids.
Oxysterol binding protein homolog 2/3	PF01237	OSH2_3	Participates in sterol trafficking and signaling; maintains membrane lipid balance.
Oxysterol binding protein homolog 4	PF01237	KES1	Binds oxysterols and phospholipids; involved in lipid transport and regulation of sterol homeostasis.
Dihydrosphingosine 1-phosphate phosphatase	PF01569	LCB3	Dephosphorylates dihydrosphingosine-1-phosphate; balances sphingoid base phosphate levels.
Phospholipid phosphatase	PF01569	PLPP1	Dephosphorylates various phospholipids including sphingolipid intermediates; regulates lipid signaling.
Inositolphosphotransferase 1	PF01569 / PF14378	IPT1	Involved in transfer of inositol phosphate to ceramides; key for complex sphingolipid formation.
Lysophospholipase	PF01735	PLA2G4A	Hydrolyzes lysophospholipids; plays a role in membrane remodeling and signaling.
Lysosomal acid glucosylceramidase	PF02055 / PF17189	GBA1	Hydrolyzes glucosylceramide into glucose and ceramide in lysosomes; defects cause Gaucher disease.
Acid ceramidase	PF02275	ASAH1	Hydrolyzes ceramides into sphingosine and fatty acids in acidic conditions.
Sphingolipid C9 methyltransferase (isoforms 1–3)	PF02353	MT2	Methylates sphingolipids at C9 position; modification impacts membrane fluidity and signaling.
Sphingolipid C9 methyltransferase (isoforms 1–3)	PF02353	MT1	Methylates sphingolipids at C9 position; modification impacts membrane fluidity and signaling.
Sphingolipid C9 methyltransferase (isoforms 1–3)	PF02353	MTS	Methylates sphingolipids at C9 position; modification impacts membrane fluidity and signaling.
Polyprenol reductase	PF02544	SRD5A3	Reduces polyprenol to dolichol; essential for protein glycosylation.
β-N-acetylglucosaminyl-glycolipid β-1,4-galactosyltransferase	PF02709 / PF13733	B4galt2	Transfers galactose to GlcNAc in glycosphingolipids; important in cell recognition.
Wax ester synthase	PF03007	WSD1	Synthesizes wax esters from fatty alcohols and acyl-CoA; involved in surface lipid formation.
Diacylglycerol O-acyltransferase 1	PF03062	DGAT1_SOAT1	Forms triacylglycerols and cholesteryl esters; important in lipid storage and metabolism.
Neutral sphingomyelin phosphodiesterase	PF03372	SMPD2_3	Catalyzes hydrolysis of sphingomyelin into ceramide in neutral environments; involved in membrane dynamics.
α-1,3-galactosyltransferase 2	PF03414	A3galt2	Adds α1,3-linked galactose to glycosphingolipids; involved in cell–cell interaction.
Ceramide synthase	PF03798	CERS_LAC1_LAG1	Responsible for acylation of sphingoid bases to ceramides; a key enzyme in sphingolipid synthesis.
Ceramide synthase subunit LIP1	PF03798	LIP1	Works with ceramide synthase; required for proper enzymatic function and ceramide formation; specific for S. cerevisiae
Diacylglycerol O-acyltransferase 2	PF03982	DGAT2	Catalyzes final step in triacylglycerol synthesis; converts DAG and acyl-CoA to TAG.
C-5 sterol desaturase	PF04116	ERG3	Adds a double bond at C5–C6 in the sterol ring; critical for ergosterol biosynthesis.
Ceramide very long chain fatty acid hydroxylase	PF04116	SCS7	Hydroxylates fatty acid chains in ceramides; modifies sphingolipid structure.
Sphingolipid C4 hydroxylase	PF04116	SUR2	Hydroxylates the C4 position of dihydroceramide; generates phytoceramide.
Sterol desaturase	PF04116	MSMO1_ERG25	Introduces double bonds in sterol ring structures; essential in ergosterol and cholesterol biosynthesis.
Alpha mannosyltransferase	PF04488	OCH1	Adds mannose residues in glycosphingolipid biosynthesis; involved in glycosylation of sphingolipids.
Beta 1,3 galactosyltransferase 6-like	PF04488	B3GALT6	Adds β-1,3-galactose in glycosylation processes; involved in biosynthesis of complex glycosphingolipids.
Glycosyltransferase unannotated GT32	PF04488	OCH1_like	Putative glycosyltransferase in GT32 family; possibly involved in glycolipid biosynthesis.
Mannosyl phosphorylinositol ceramide synthase	PF04488	SUR1	Catalyzes addition of mannose-phosphate to inositol ceramide; essential for GPI anchor synthesis.
Neutral ceramidase	PF04734	ASAH2	Neutral ceramidase; hydrolyzes ceramides in neutral pH to produce sphingosine.
Alkaline ceramidase	PF05875	ASAH3	Hydrolyzes ceramides at alkaline pH; contributes to sphingolipid turnover in the ER or Golgi.
Sialidase	PF13088	NEU2	Sialidase that cleaves sialic acid residues from glycosphingolipids and glycoproteins.
Ceramide glucosyltransferase 1	PF13506	UGCG	Catalyzes glucosylation of ceramide to glucosylceramide; key in glycosphingolipid synthesis.
Sphingomyelin synthase	PF14360	SMS1_2	Synthesizes sphingomyelin from ceramide and phosphatidylcholine; essential in sphingomyelin metabolism.
Sphingomyelin phosphodiesterase 4	PF14724	SMPD4	Hydrolyzes sphingomyelin to ceramide; associated with Golgi and ER membranes.
Phosphatidate phosphatase	PF16876 / PF04571	LPIN1	Converts phosphatidic acid to diacylglycerol; key enzyme in lipid metabolism and signaling.
UDP-glucose:glycoprotein glucosyltransferase 1	PF18404	UGGT1	Adds glucose to misfolded glycoproteins in the ER; part of quality control.
Acid sphingomyelin phosphodiesterase	PF19272	SMPD1	Breaks down sphingomyelin into ceramide in acidic lysosomal conditions.
Very long chain enoyl-CoA reductase	PF21696 / PF02544	TECR	Reduces trans-2,3-enoyl-CoA to saturated acyl-CoA; critical in fatty acid elongation.

## Sheet: distribution_in_fungi
			1	2	3	4	5	1	2	3	4	5	6	6	7	8	9	10	11	1	2	3	4	1	12	1	2	13	5	6	7	2	3	4	5	6	7	1	2	3	4	5	6	7	8	9	10	11	12
			1	2	3	4	5	6	7	1	2	3	4	5	6	7	8	9	10	11	12	13	14	15	16	17	18	19	20	21	22	1	2	3	4	5	6	7	8	9	10	11	12	13	14	15	16	17	18
Assembly_ID	Organism	Phylum	Serine_palmitoyltransferase_1_PF00155_SPTC1	Serine_palmitoyltransferase_PF00155_SPT2_3	Ceramide_synthase_PF03798_CERS_LAC1_LAG1	Ceramide_synthase_subunit_LIP1_PF03798_LIP1	3_dehydrosphinganine_reductase_PF00106_KDSR	Sphingolipid_delta_4_desaturase_DES1/acyl_lipid_8_3_desaturase_PF00487_DEGS1	Sphingolipid_delta4_desaturase/C4_monooxygenase_DES2_PF00487_DEGS2	Acyl_CoA_6_desaturase_PF00487_FADS2	Fatty_acid_desaturase_3_PF00487_FADS3	Acyl_CoA_8_3_desaturase_PF00487_DES1/FADS1	Acyl_CoA_desaturase/delta_9_fatty_acid_desaturase_2_PF00487_SCD5	Sphingomyelin_synthase_PF14360_SMS1_2	Acid_sphingomyelin_phosphodiesterase_PF19272_SMPD1	Neutral_sphingomyelin_phosphodiesterase_PF03372_SMPD2_3	Diacylglycerol_kinase_PF00781_DGK1_A	Sphingoid_long_chain_lipid_kinase_PF00781_YEGS	Sphingosine_kinase_2_PF00781_SPHK1_2_LCB4_5	Acid_ceramidase_PF02275_PF15508_ASAH1	Neutral_ceramidase_PF04734_PF17048_ASAH2	Alkaline_ceramidase_PF05875_ASAH3	Phospholipid_phosphatase_PF01569_PLPP1	Inositolphosphotransferase_1_PF01569_PF14378_IPT1	Dihydrosphingosine_1_phosphate_phosphatase_PF01569_LCB3	Lysosomal_acid_glucosylceramidase_PF02055_PF17189_GBA1	Sphingosine_1_phosphate_lyase_PF00282_SGPL1	Sphingomyelin_phosphodiesterase_4_PF14724_SMPD4	Sphingolipid_C9_methyltransferase_PF02353_MTS	Sphingolipid_C9_methyltransferase_1_PF02353_MT1	Sphingolipid_C9_methyltransferase_2_PF02353_MT2	Alpha_mannosyltransferase_PF04488_OCH1	Mannosyl_phosphorylinositol_ceramide_synthase_PF04488_SUR1	Glycosyltransferase_unannotated_GT32_PF04488_OCH1	Sterol_3_beta_glucosyltransferase_PF00201_ATG26	UDP_glucuronosyltransferase/N_acylsphingosine_galactosyltransferase_PF00201_UGT8_CGT	Sialidase_PF13088_NEU2	Oxysterol_binding_protein_homolog_4_PF01237_KES1	Oxysterol_binding_protein_homolog_2_3_PF01237_OSH2_3	Sterol_desaturase_PF04116_ERG25_MSMO1	C_5_sterol_desaturase_PF04116_ERG3	Sphingolipid_C4_hydroxylase_PF04116_SUR2	Ceramide_very_long_chain_fatty_acid_hydroxylase_PF04116_SCS7	Very_long_chain_fatty_acid_elongase_PF01151_ELOVL1_3	Very_long_chain_fatty_acid_elongase_subfam_2_PF01151_EDF1_like	Very_long_chain_fatty_acid_elongase_subfam_3_PF01151_EDF2_like	Delta_6_elongase_PF01151_SUR4	Diacylglycerol_O_acyltransferase_2_PF03982_DGAT2	Diacylglycerol_O_acyltransferase_1_PF03062_DGAT1_SOAT1
GCA_012184315.1	[Arthrobotrys_entomopaga]	Ascomycota	1	1	2	0	1	1	0	1	0	0	1	0	1	1	0	0	1	1	1	3	2	1	1	0	1	0	0	0	0	3	2	0	2	0	0	1	2	3	1	1	1	1	1	0	0	1	1
GCA_000225545.1	[Orbilia_oligospora_ATCC_24927]	Ascomycota	1	1	0	0	1	1	0	1	0	0	2	0	1	1	0	0	1	0	1	2	3	1	1	1	1	0	0	0	0	2	2	0	2	0	0	2	2	3	1	1	1	1	1	0	0	1	2
GCA_000149205.2	[Aspergillus_nidulans_FGSC_A4]	Ascomycota	1	1	2	0	1	1	0	1	0	0	2	0	0	1	0	0	1	0	1	2	3	1	1	0	1	0	0	0	0	3	1	1	3	0	1	1	2	2	2	1	1	2	1	0	0	1	2
GCA_019456465.1	[Bacidia_gigantensis]	Ascomycota	1	1	1	0	0	0	0	1	0	0	1	0	1	1	0	0	1	0	1	1	3	1	1	0	1	0	1	1	1	3	1	2	4	0	0	1	2	1	1	1	1	1	1	0	0	0	1
GCA_905067625.1	[Blumeria_graminis_f._sp._triticale]	Ascomycota	1	1	2	0	1	1	0	1	0	0	1	0	1	1	0	0	1	0	0	1	2	1	1	0	1	0	1	0	1	0	1	0	2	0	1	1	2	1	1	1	1	2	1	0	0	1	2
GCA_000182965.3	[Candida_albicans_SC5314]	Ascomycota	1	1	2	0	1	1	0	1	0	0	1	0	4	1	0	1	1	0	0	1	3	2	1	0	1	0	0	0	0	0	1	0	1	0	0	1	2	3	1	1	1	2	0	0	0	1	1
GCA_000149335.2	[Coccidioides_immitis_RS]	Ascomycota	1	1	2	0	3	1	0	2	0	0	1	0	0	1	0	0	1	2	1	3	1	1	1	0	1	0	0	0	0	0	1	0	2	1	0	1	2	5	2	2	1	1	1	0	0	1	2
GCA_012184305.1	[Drechslerella_brochopaga]	Ascomycota	1	1	1	0	1	1	0	1	0	0	1	0	1	1	0	0	1	0	1	2	0	1	1	0	1	0	0	0	0	3	1	0	2	0	0	1	2	3	1	1	1	1	0	0	0	1	2
GCA_000230625.1	[Exophiala_dermatitidis_NIH/UT8656]	Ascomycota	1	1	2	0	1	1	1	1	0	0	1	0	2	1	0	0	1	2	1	2	2	1	1	0	1	0	0	1	0	1	1	1	3	0	0	3	2	1	1	1	1	2	1	0	0	1	2
GCA_001929475.1	[Neolecta_irregularis_DAH-3]	Ascomycota	1	1	1	0	1	1	0	1	0	0	1	0	0	1	0	0	0	0	0	0	1	0	1	0	1	0	1	0	0	0	0	0	1	0	0	1	6	1	0	0	1	1	0	0	0	1	3
GCA_000182925.2	[Neurospora_crassa_OR74A]	Ascomycota	1	1	2	0	1	1	0	1	0	0	1	0	1	1	0	0	2	0	2	1	1	1	1	1	1	0	0	1	1	0	1	0	5	0	2	2	3	0	2	1	1	1	1	0	0	1	4
GCA_001477545.1	[Pneumocystis_carinii_B80]	Ascomycota	1	1	2	0	1	1	0	0	0	0	1	0	0	1	0	0	0	0	0	0	2	1	0	0	0	0	0	0	0	0	1	0	0	0	0	0	2	1	0	0	0	1	0	0	0	0	0
GCA_000146045.2	[Saccharomyces_cerevisiae_S288C]	Ascomycota	1	1	2	1	1	0	0	0	0	0	1	0	0	1	0	0	1	0	0	2	2	2	2	0	1	0	0	0	0	0	2	0	1	0	0	2	3	2	1	1	1	3	0	0	0	1	2
GCA_000149845.2	[Schizosaccharomyces_japonicus_yFS275]	Ascomycota	1	1	2	0	1	1	0	0	0	0	1	0	0	1	0	0	1	0	0	0	2	1	1	0	0	0	0	0	0	1	2	0	0	0	0	2	2	0	2	1	1	2	0	0	0	1	2
GCA_000002945.2	[Schizosaccharomyces_pombe]	Ascomycota	1	1	4	0	1	1	0	0	0	0	1	0	0	1	0	0	1	0	0	0	2	1	1	0	0	0	0	0	0	0	3	0	0	0	0	2	2	0	2	1	1	2	0	0	0	1	2
GCA_000146945.2	[Sclerotinia_sclerotiorum_1980_UF-70]	Ascomycota	1	1	0	0	2	1	0	2	0	0	0	0	3	1	0	0	2	0	2	3	2	2	1	0	1	0	0	1	2	0	1	0	5	0	1	2	2	1	1	2	1	0	1	0	0	0	2
GCA_000167675.2	[Trichoderma_reesei_QM6a]	Ascomycota	1	1	4	0	1	1	0	2	0	0	1	0	1	1	0	0	1	0	2	2	1	1	1	2	1	0	0	0	1	1	3	0	3	0	0	1	2	2	1	1	1	2	1	0	0	1	2
GCA_000151645.1	[Tuber_melanosporum]	Ascomycota	1	1	2	0	1	1	0	1	0	0	1	0	0	1	0	0	0	0	2	1	1	1	0	0	1	0	0	0	0	0	1	0	1	0	0	1	2	1	1	1	1	1	1	0	0	1	3
GCA_000150675.2	[Verticillium_dahliae_VdLs.17]	Ascomycota	1	1	2	0	0	1	0	3	0	0	1	0	0	1	0	0	1	1	1	1	1	1	1	1	1	0	0	1	1	0	2	0	8	1	1	2	2	1	2	1	1	1	1	0	0	1	2
GCA_000002525.1	[Yarrowia_lipolytica_CLIB122]	Ascomycota	1	1	2	0	1	1	0	1	0	0	1	0	11	1	0	1	1	0	0	1	1	1	1	0	1	0	0	0	0	0	0	0	1	0	0	1	2	1	1	1	1	1	1	0	0	1	2
GCA_000219625.1	[Zymoseptoria_tritici_IPO323]	Ascomycota	2	1	2	0	2	1	0	2	0	0	1	0	1	1	0	0	1	0	1	3	2	1	1	1	1	0	0	1	1	2	2	0	4	0	0	2	2	2	1	1	1	1	1	0	0	1	3
GCA_000827485.1	[Amanita_muscaria_Koide_BX008]	Basidiomycota	1	1	2	0	1	5	0	1	0	0	1	0	3	1	0	0	1	2	1	1	5	1	1	1	1	0	0	0	1	0	1	0	2	0	0	1	2	1	1	1	1	5	0	0	0	1	1
GCA_000182895.1	[Coprinopsis_cinerea_okayama7#130]	Basidiomycota	1	1	2	0	1	1	0	1	0	0	3	0	3	1	0	0	1	1	1	1	5	1	1	2	1	0	0	1	1	0	1	0	3	0	0	1	2	1	1	1	1	1	0	0	0	0	1
GCA_000149245.3	[Cryptococcus_neoformans_var._grubii_H99]	Basidiomycota	1	1	3	0	1	1	0	1	0	0	1	0	1	1	0	0	1	0	0	1	1	1	1	0	1	0	0	0	0	0	1	0	3	0	0	1	1	1	1	1	1	1	0	0	0	1	2
GCA_000292625.1	[Dacryopinax_primogenitus]	Basidiomycota	1	1	2	0	1	1	0	1	0	0	2	0	7	1	0	0	1	0	1	1	0	1	1	2	1	0	0	0	3	0	1	0	1	0	0	1	2	0	1	1	1	1	0	0	0	1	1
GCA_000181695.1	[Malassezia_globosa_CBS_7966]	Basidiomycota	1	1	2	0	1	1	0	1	0	0	0	0	4	1	0	0	1	0	0	1	1	1	0	0	3	0	0	0	0	0	1	0	0	0	0	1	2	0	1	1	1	1	0	0	0	1	1
GCA_000204055.1	[Melampsora_larici-populina_98AG31]	Basidiomycota	1	1	1	0	1	1	0	1	0	0	1	0	2	1	0	0	1	0	1	2	1	1	1	0	1	0	0	1	1	0	2	0	3	0	0	1	3	1	1	1	1	1	0	0	0	1	0
GCA_000708205.1	[Mixia_osmundae_IAM_14324]	Basidiomycota	1	1	3	0	1	1	0	1	0	0	2	0	2	1	0	0	1	0	0	1	1	2	1	0	1	0	0	1	1	1	2	0	2	0	1	1	2	1	1	1	1	0	0	0	0	0	1
GCA_000006255.1	[Postia_placenta_Mad-698-R]	Basidiomycota	0	1	1	0	0	0	0	1	0	0	1	0	2	2	0	0	0	0	0	1	1	1	1	3	0	0	0	0	1	0	1	0	0	0	0	1	1	0	0	0	0	0	0	0	0	0	1
GCA_000149925.1	[Puccinia_graminis_f._sp._tritici_CRL_75-36-700-3]	Basidiomycota	1	2	1	0	1	1	0	1	0	0	1	0	1	1	0	0	1	0	0	3	4	1	1	0	1	0	0	1	1	0	2	0	6	0	0	2	1	1	2	1	1	1	0	0	0	1	1
GCA_015039355.1	[Ramaria_rubella]	Basidiomycota	1	1	2	0	2	1	0	1	0	0	2	0	8	1	0	0	1	0	1	2	1	1	1	1	1	0	0	1	3	0	1	0	3	2	0	1	2	3	1	3	1	1	0	0	0	1	1
GCA_016906535.1	[Rhizoctonia_solani]	Basidiomycota	1	1	3	0	1	1	0	1	0	0	3	0	0	2	0	0	1	0	2	2	1	1	1	0	1	0	0	1	1	0	0	3	13	0	0	1	2	2	1	1	1	1	0	0	0	0	1
GCA_000218685.1	[Serpula_lacrymans_var._lacrymans_S7.9]	Basidiomycota	1	1	2	0	1	1	0	2	0	0	3	0	1	1	0	0	1	0	1	0	2	1	1	2	1	0	0	1	3	0	1	0	2	0	0	1	2	2	1	1	1	1	0	0	0	1	1
GCA_000711695.1	[Tilletiaria_anomala_UBC_951]	Basidiomycota	1	1	2	0	1	1	0	1	0	0	1	0	2	1	0	0	1	0	1	1	1	1	1	2	1	0	0	1	0	0	1	0	2	0	0	1	2	2	1	1	1	2	1	0	0	1	1
GCA_000328475.2	[Ustilago_maydis_521]	Basidiomycota	1	1	2	0	1	1	0	1	0	0	1	0	1	1	0	0	1	0	1	1	1	1	1	2	1	0	1	0	1	0	1	0	2	0	0	1	2	2	1	1	1	1	0	0	0	1	1
GCA_000400465.1	[Wallemia_ichthyophaga_EXF-994]	Basidiomycota	1	1	1	0	1	1	0	1	0	0	1	0	0	1	0	0	2	0	0	0	1	1	1	0	1	0	0	0	1	0	1	0	1	0	0	1	2	2	1	1	1	1	0	0	0	1	1
GCA_003547095.1	[Diversispora_epigaea]	Glomeromycota	1	1	2	0	1	0	1	1	1	1	3	1	0	1	0	0	2	0	0	4	1	1	1	0	1	0	0	0	0	0	0	0	2	1	0	1	2	2	1	1	1	1	1	0	1	1	1
GCA_016748015.1	[Geosiphon_pyriformis]	Glomeromycota	1	1	2	0	1	0	2	1	1	1	1	1	0	3	0	0	1	0	0	2	1	1	0	0	1	0	0	1	1	0	0	0	0	0	0	0	3	2	1	1	1	1	1	0	1	0	2
GCA_009809945.1	[Gigaspora_margarita]	Glomeromycota	1	1	3	0	4	0	3	1	1	1	4	2	4	1	0	0	1	0	0	5	2	1	1	0	1	0	0	1	2	0	0	0	4	21	0	1	4	2	1	1	1	3	1	0	1	2	3
GCA_003550325.1	[Gigaspora_rosea]	Glomeromycota	1	1	2	0	4	0	5	1	1	1	3	1	1	1	0	0	1	0	0	6	1	1	1	0	1	0	0	1	1	0	0	0	3	30	0	1	3	3	1	1	1	2	1	0	1	2	1
GCA_003550305.1	[Glomus_cerebriforme]	Glomeromycota	1	1	2	0	1	0	3	1	1	1	2	1	1	2	0	0	2	0	3	4	1	1	0	0	1	0	1	1	1	0	0	0	2	8	0	1	2	2	1	1	1	2	1	0	1	1	1
GCA_015698045.1	[Rhizophagus_clarus]	Glomeromycota	1	1	3	0	1	0	2	1	1	1	3	1	1	3	0	0	2	0	1	5	2	1	0	0	1	0	1	0	1	0	0	0	2	19	0	1	3	2	1	1	1	1	1	0	1	1	1
GCA_000439145.3	[Rhizophagus_irregularis_DAOM_181602=DAOM_197198]	Glomeromycota	1	1	2	0	1	0	2	1	1	1	2	1	1	2	0	0	2	0	1	5	2	1	0	0	1	0	0	1	1	0	0	0	2	23	0	1	2	2	1	1	1	2	1	0	1	1	1
GCA_003549995.1	[Rhizophagus_diaphanus]	Glomeromycota	1	1	2	0	1	0	2	1	1	1	2	1	1	2	0	0	2	0	1	3	3	1	0	0	1	0	0	1	1	0	0	0	2	17	0	1	2	2	1	1	1	2	1	0	1	1	1
GCA_016098155.1	[Actinomortierella_ambigua]	Mortierellomycota	1	1	4	0	1	0	1	1	1	1	1	2	2	5	0	1	2	0	0	3	3	1	2	0	1	1	0	0	0	0	0	0	1	0	0	1	3	3	1	1	2	1	1	0	1	1	2
GCA_016098105.1	[Actinomortierella_wolfii]	Mortierellomycota	1	1	3	0	1	1	1	1	1	1	1	2	2	3	0	1	2	0	0	4	2	1	2	0	1	1	0	0	0	0	0	0	1	0	0	1	3	3	1	1	2	1	1	0	1	1	2
GCA_016097935.1	[Dissophora_globulifera]	Mortierellomycota	1	1	3	0	1	0	1	1	1	1	2	3	5	3	0	2	1	0	0	5	1	3	2	0	2	1	0	0	0	0	0	0	2	0	0	2	2	5	3	2	2	1	2	0	1	2	3
GCA_015499975.1	[Dissophora_ornata]	Mortierellomycota	2	1	4	0	1	0	1	1	1	1	2	5	7	4	0	2	2	0	0	3	3	3	1	0	1	1	0	0	0	0	0	0	1	0	0	2	2	5	2	2	3	0	2	0	1	2	3
GCA_015679585.1	[Entomortierella_beljakovae]	Mortierellomycota	2	1	2	0	1	0	1	1	1	1	1	3	4	3	0	2	2	0	0	4	3	2	2	0	1	1	0	0	0	0	0	0	2	0	0	2	2	5	2	2	3	2	4	0	1	2	3
GCA_015849335.1	[Entomortierella_chlamydospora]	Mortierellomycota	2	1	1	0	1	0	1	1	1	1	1	2	5	3	0	2	1	0	0	3	3	2	2	0	1	1	0	0	0	0	0	0	2	0	0	2	2	5	2	2	3	1	2	0	1	2	3
GCA_015500005.1	[Entomortierella_lignicola]	Mortierellomycota	2	1	2	0	1	0	1	1	1	1	1	3	5	3	0	2	1	0	0	4	3	3	2	0	1	1	0	0	0	0	0	0	2	0	0	2	3	3	2	3	3	2	3	0	1	2	3
GCA_016098015.1	[Gamsiella_multidivaricata]	Mortierellomycota	2	1	3	0	2	0	1	1	1	1	2	4	8	3	0	2	1	0	0	4	2	3	2	0	1	1	0	0	0	0	0	0	2	0	0	2	2	2	2	2	3	2	2	0	1	2	2
GCA_015852425.1	[Gryganskiella_cystojenkinii]	Mortierellomycota	1	1	4	0	1	0	1	1	1	1	4	3	5	4	0	2	2	1	0	3	4	2	2	0	1	1	0	0	0	0	0	0	2	0	0	2	3	3	2	1	3	2	2	0	1	2	2
GCA_015500155.1	[Haplosporangium_bisporale]	Mortierellomycota	2	2	1	0	1	1	2	1	1	1	3	3	5	3	0	2	2	0	0	4	3	2	3	0	1	1	0	0	0	0	0	0	1	0	0	1	4	2	4	3	4	3	1	0	2	2	1
GCA_015499985.1	[Haplosporangium_gracile]	Mortierellomycota	1	1	4	0	1	0	1	1	1	1	3	4	8	2	0	2	2	0	0	5	1	3	2	0	1	1	0	0	0	0	0	0	2	0	0	2	3	3	2	1	2	2	1	0	1	2	3
GCA_015529505.1	[Haplosporangium_sp._Z_11]	Mortierellomycota	2	1	4	0	1	0	1	1	1	1	2	4	3	3	0	1	2	0	0	5	3	3	1	0	1	1	0	0	0	0	0	0	1	0	0	1	2	3	2	1	2	2	1	0	1	2	3
GCA_015529795.1	[Haplosporangium_sp._Z_27]	Mortierellomycota	2	1	2	0	1	0	1	1	1	1	1	3	4	3	0	1	2	0	0	5	2	3	2	0	1	1	0	0	0	0	0	0	2	0	0	2	2	3	2	3	3	2	2	0	1	1	3
GCA_015529515.1	[Haplosporangium_sp._Z_767]	Mortierellomycota	2	1	4	0	1	0	1	1	1	1	2	4	3	1	0	2	2	0	0	5	2	3	1	0	1	1	0	0	0	0	0	0	1	0	0	1	2	4	2	1	2	2	2	0	1	2	3
GCA_001651415.1	[Linnemannia_elongata_AG-77]	Mortierellomycota	1	1	0	0	1	0	1	1	1	1	0	4	7	2	0	1	1	0	0	7	2	2	2	0	1	2	0	0	0	0	0	0	2	0	0	2	3	3	2	1	2	0	1	0	1	0	3
GCA_016097895.1	[Linnemannia_exigua]	Mortierellomycota	1	1	2	0	1	0	0	0	1	1	3	4	8	3	0	2	2	0	0	5	5	2	2	0	3	1	0	0	0	0	0	0	2	0	0	2	2	3	2	1	2	2	0	0	1	2	3
GCA_016097855.1	[Linnemannia_gamsii]	Mortierellomycota	1	1	4	0	1	0	1	1	1	1	4	4	6	1	0	2	2	0	0	6	4	2	2	0	1	1	0	0	1	0	0	0	2	0	0	2	2	3	2	1	2	2	1	0	1	2	3
GCA_019671135.1	[Linnemannia_hyalina]	Mortierellomycota	1	1	4	0	1	0	1	1	1	1	4	3	7	3	0	2	2	0	0	7	5	2	2	0	1	1	0	0	0	0	0	0	2	0	0	2	3	2	2	1	2	1	1	0	1	0	3
GCA_015502505.1	[Linnemannia_schmuckeri]	Mortierellomycota	1	1	4	0	1	0	1	1	1	1	4	4	8	3	0	2	2	0	0	6	3	2	2	0	1	1	0	0	0	0	0	0	2	0	0	2	3	3	2	1	2	2	1	0	1	2	3
GCA_015847235.1	[Linnemannia_zychae]	Mortierellomycota	1	1	4	0	1	0	1	1	1	1	4	4	7	3	0	2	2	0	0	5	4	2	2	0	1	1	0	0	0	0	0	0	2	0	0	2	3	3	2	1	2	2	1	0	1	2	3
GCA_002105155.1	[Lobosporangium_transversale]	Mortierellomycota	2	1	4	0	1	0	1	1	1	1	5	3	3	3	0	2	2	0	0	6	4	2	2	0	1	1	0	0	0	0	0	0	2	1	0	2	2	3	2	2	2	1	2	0	1	2	3
GCA_015680635.1	[Lunasporangiospora_selenospora]	Mortierellomycota	1	2	3	0	1	1	1	1	1	1	2	3	7	2	0	1	2	0	0	2	2	2	2	0	1	1	0	0	0	0	0	0	1	0	0	2	2	5	2	3	2	1	2	0	1	2	3
GCA_015849295.1	[Modicella_reniformis]	Mortierellomycota	1	1	3	0	1	0	1	1	1	2	1	3	2	1	0	2	2	0	0	2	1	3	2	0	0	1	0	0	0	0	0	0	2	0	0	1	2	3	2	3	1	1	2	0	1	2	3
GCA_015849325.1	[Mortierella_antarctica]	Mortierellomycota	2	1	5	0	1	0	1	1	1	1	3	3	4	3	0	2	2	0	0	5	5	2	1	0	1	1	0	0	0	0	0	0	2	0	0	2	3	5	2	2	2	1	1	0	1	2	3
GCA_015680625.1	[Mortierella_hygrophila]	Mortierellomycota	1	1	4	0	1	0	1	1	1	1	4	4	8	3	0	2	2	0	0	7	4	2	2	0	1	1	0	0	0	0	0	0	2	0	0	2	3	3	2	1	2	1	1	0	1	2	3
GCA_016098165.1	[Mortierella_polycephala]	Mortierellomycota	2	1	4	0	1	0	1	1	1	1	2	3	3	2	0	2	1	0	0	6	1	3	1	0	1	1	0	0	0	0	0	0	1	0	0	1	2	4	2	2	2	2	2	0	1	2	3
GCA_015502465.1	[Mortierella_sp._14UC]	Mortierellomycota	1	1	4	0	1	0	1	1	1	1	4	3	8	3	0	2	2	0	0	6	4	2	2	0	1	1	0	0	0	0	0	0	2	0	0	2	3	3	2	1	1	1	1	0	1	2	3
GCA_015502575.1	[Mortierella_sp._AD010]	Mortierellomycota	2	1	3	0	1	0	1	1	1	1	1	2	5	2	0	2	2	0	0	5	3	3	2	0	1	1	0	0	0	0	0	0	2	1	0	2	2	4	2	2	3	1	2	0	1	2	3
GCA_015679695.1	[Mortierella_sp._AD011]	Mortierellomycota	2	1	2	0	1	0	1	1	1	1	1	2	6	2	0	1	2	0	0	3	3	3	2	0	1	1	0	0	0	0	0	0	2	1	0	2	2	4	2	2	3	1	2	0	1	2	3
GCA_015502475.1	[Mortierella_sp._AD031]	Mortierellomycota	1	1	4	0	1	0	1	1	1	1	3	4	7	2	0	2	2	0	0	3	4	2	2	0	3	1	0	0	0	0	0	0	2	0	0	2	3	3	2	1	2	2	1	0	1	2	3
GCA_016098025.1	[Mortierella_sp._AD032]	Mortierellomycota	1	1	4	0	1	0	1	0	1	1	4	4	8	2	0	2	2	0	0	5	5	2	2	0	2	1	0	0	0	0	0	0	2	0	0	2	3	3	2	1	1	2	1	0	1	2	3
GCA_015679545.1	[Mortierella_sp._AD094]	Mortierellomycota	2	1	3	0	1	0	2	1	1	1	1	2	6	3	0	2	2	0	0	4	3	3	2	0	1	1	0	0	0	0	0	0	2	0	0	2	2	5	2	2	3	1	3	0	1	2	3
GCA_015502455.1	[Mortierella_sp._AM989]	Mortierellomycota	2	1	4	0	1	0	2	1	1	1	1	3	5	3	0	2	2	0	0	5	2	2	2	0	1	1	0	0	0	0	0	0	1	0	0	2	2	5	2	2	3	2	3	0	1	2	3
GCA_016098035.1	[Mortierella_sp._GBA30]	Mortierellomycota	1	1	4	0	1	0	1	1	1	1	3	4	4	4	0	1	2	0	0	3	2	2	1	0	1	1	0	0	0	0	0	0	1	0	0	2	3	4	2	2	2	2	1	0	1	2	3
GCA_015502445.1	[Mortierella_sp._GBA35]	Mortierellomycota	1	1	4	0	1	0	1	2	1	1	2	4	7	2	0	2	2	0	0	3	4	2	2	0	1	1	0	0	0	0	0	0	1	0	0	2	3	3	2	1	2	2	1	0	1	2	3
GCA_015502485.1	[Mortierella_sp._GBA39]	Mortierellomycota	1	1	4	0	1	0	1	1	1	1	4	3	6	3	0	2	2	0	0	7	4	2	2	1	1	1	0	0	0	0	0	0	2	0	0	2	2	3	2	1	2	1	1	0	1	2	3
GCA_016098045.1	[Mortierella_sp._GBA43]	Mortierellomycota	1	1	3	0	1	0	1	1	1	1	1	3	4	3	0	1	1	0	0	7	2	3	2	0	1	1	0	0	0	0	0	0	2	0	0	2	2	3	2	2	2	2	2	0	1	2	3
GCA_016098085.1	[Mortierella_sp._NVP41]	Mortierellomycota	1	1	4	0	1	0	1	1	1	1	4	4	7	2	0	2	2	0	0	5	3	2	2	0	2	1	0	0	0	0	0	0	2	0	0	2	3	3	2	1	2	2	1	0	1	2	3
GCA_015679515.1	[Mortierella_sp._NVP85]	Mortierellomycota	1	1	4	0	1	0	1	1	1	1	1	3	3	3	0	2	1	0	0	3	2	3	1	0	1	1	0	0	0	0	0	0	2	0	0	2	3	4	3	2	2	2	2	0	1	2	3
GCA_015852385.1	[Podila_clonocystis]	Mortierellomycota	2	2	4	0	1	0	2	1	1	1	3	4	4	4	0	2	2	0	0	5	2	2	2	0	1	1	0	0	0	0	0	0	1	0	0	2	3	4	4	2	3	2	1	0	1	2	2
GCA_015852495.1	[Podila_epicladia]	Mortierellomycota	2	2	4	0	1	0	2	1	1	1	3	4	5	4	0	2	2	0	0	5	4	2	2	0	1	1	0	0	0	0	0	0	1	0	0	2	3	4	4	2	4	2	1	0	1	2	2
GCA_015679605.1	[Podila_epigama]	Mortierellomycota	1	1	1	0	1	1	2	1	1	1	2	4	3	3	0	2	1	0	0	4	2	2	2	0	1	2	0	0	0	0	0	0	1	0	0	3	2	2	2	1	3	2	2	0	1	2	2
GCA_015679535.1	[Podila_horticola]	Mortierellomycota	2	2	4	0	1	1	2	1	1	1	3	3	6	3	0	2	2	0	0	5	2	2	2	0	1	1	0	0	0	0	0	0	1	0	0	2	3	4	4	2	3	2	2	0	1	2	2
GCA_016097945.1	[Podila_humilis]	Mortierellomycota	1	2	2	0	1	0	1	0	0	1	3	4	1	2	0	1	2	0	0	1	3	2	1	0	1	1	0	0	0	0	0	0	0	0	0	2	3	4	3	2	0	2	1	0	1	1	1
GCA_016098005.1	[Podila_minutissima]	Mortierellomycota	2	2	4	0	1	0	2	1	1	1	4	4	5	5	0	2	1	0	0	4	5	2	2	0	1	1	0	0	0	0	0	0	1	0	0	2	3	4	4	2	3	2	2	0	1	2	2
GCA_000739165.1	[Podila_verticillata_NRRL_6337]	Mortierellomycota	2	2	4	0	1	0	2	1	1	1	4	4	5	4	0	2	2	0	0	5	4	2	2	0	1	1	0	0	0	0	0	0	1	0	0	2	3	4	3	2	3	2	2	0	2	2	2
GCA_002105175.1	[Absidia_repens]	Mucoromycota	3	3	3	0	1	0	1	1	4	0	2	1	2	3	1	1	2	0	2	4	3	1	2	0	2	1	0	0	0	0	0	0	3	5	0	5	3	6	2	3	4	3	1	0	0	4	3
GCA_014839865.1	[Apophysomyces_ossiformis]	Mucoromycota	1	2	3	0	1	0	1	1	1	0	2	1	1	2	0	1	1	0	1	1	1	1	0	0	1	1	0	0	0	0	0	0	2	8	0	4	3	3	2	2	3	2	1	1	0	3	2
GCA_900079185.1	[Absidia_glauca]	Mucoromycota	2	3	1	0	1	0	2	2	4	0	4	0	1	3	1	1	1	0	2	4	1	2	2	0	2	1	0	0	0	0	0	0	3	7	0	4	3	4	2	3	3	3	2	0	0	6	4
GCA_016097715.1	[Apophysomyces_sp._BC1015]	Mucoromycota	2	2	2	0	1	0	1	1	1	0	2	1	1	2	0	1	1	0	1	0	1	1	1	0	1	1	0	0	1	0	0	0	2	5	0	4	3	3	3	2	3	3	1	1	0	3	2
GCA_016097735.1	[Apophysomyces_sp._BC1021]	Mucoromycota	1	2	1	0	1	0	1	1	1	0	2	1	1	2	0	1	1	0	1	0	1	1	1	0	1	1	0	0	0	0	0	0	2	4	0	4	3	3	4	2	3	3	1	1	0	3	2
GCA_016097755.1	[Apophysomyces_sp._BC1034]	Mucoromycota	2	2	1	0	1	0	1	1	1	0	2	1	1	2	0	1	1	0	1	0	1	1	1	0	1	1	0	0	1	0	0	0	2	5	0	4	3	3	3	2	3	3	1	1	0	3	2
GCA_002261195.1	[Bifiguratus_adelaidae]	Mucoromycota	0	2	1	0	1	0	1	1	1	0	1	0	1	3	2	0	1	0	1	0	2	1	0	1	1	1	0	0	1	0	0	0	0	0	1	2	1	3	0	2	1	1	1	0	0	0	1
GCA_001683725.1	[Choanephora_cucurbitarum]	Mucoromycota	1	2	2	0	1	0	2	1	1	0	2	1	1	4	2	0	1	0	1	1	1	1	1	0	1	1	0	0	0	0	0	0	2	6	0	4	2	2	1	2	3	4	1	0	0	2	2
GCA_003990785.1	[Endogone_sp._FLAS-F59071]	Mucoromycota	1	2	2	0	1	0	0	1	0	0	0	1	4	2	3	0	0	0	0	1	2	1	1	0	1	1	0	0	1	0	0	0	1	1	0	2	2	0	3	0	0	1	1	0	0	1	2
GCA_002104935.1	[Hesseltinella_vesiculosa]	Mucoromycota	1	2	2	0	1	0	1	1	2	0	1	0	1	3	1	1	1	0	2	2	1	1	1	0	1	1	0	0	0	0	0	0	1	1	0	3	2	2	1	2	2	2	1	1	0	3	2
GCA_003990745.1	[Jimgerdemannia_flammicorona]	Mucoromycota	2	1	1	0	0	0	0	2	0	0	1	1	4	3	1	0	0	0	1	1	2	1	1	0	1	1	0	1	0	0	0	0	1	2	1	1	1	2	3	0	0	1	1	0	0	1	1
GCA_000950595.1	[Mucor_ambiguus]	Mucoromycota	2	2	4	0	1	0	1	1	2	0	2	1	2	4	2	1	2	0	1	2	2	2	1	0	1	1	0	0	0	0	0	0	2	8	0	6	2	1	2	2	3	4	1	0	0	2	3
GCA_016758965.1	[Mucor_circinatus]	Mucoromycota	1	0	2	0	1	0	1	0	1	0	0	0	1	3	1	1	1	0	2	0	2	2	1	0	1	1	0	0	0	0	0	0	0	0	0	3	0	0	2	1	2	0	2	0	0	0	2
GCA_010203745.1	[Mucor_lusitanicus]	Mucoromycota	2	2	4	0	1	0	2	1	2	0	2	1	2	4	2	1	2	0	1	2	2	2	1	0	1	1	0	0	0	0	0	0	2	8	0	6	3	2	2	2	3	4	1	1	0	2	2
GCA_016758945.1	[Mucor_plumbeus]	Mucoromycota	2	2	5	0	1	0	2	1	2	0	2	1	2	4	2	1	2	0	1	2	2	2	1	0	1	1	0	0	0	0	0	0	2	7	0	5	3	2	2	2	3	3	1	1	0	2	3
GCA_016758985.1	[Mucor_saturninus]	Mucoromycota	2	3	2	0	1	0	2	1	1	0	2	1	2	4	2	1	2	0	1	2	2	2	1	0	1	1	0	0	0	0	0	0	1	6	0	5	3	2	2	2	2	2	1	1	0	2	2
GCA_000938895.1	[Parasitella_parasitica]	Mucoromycota	2	2	4	0	1	0	1	1	1	0	2	1	1	5	2	1	1	0	1	2	2	2	1	0	1	2	0	0	0	0	0	0	2	4	0	6	3	2	2	2	3	1	1	0	0	2	2
GCA_001638985.2	[Phycomyces_blakesleeanus_NRRL_1555(-)]	Mucoromycota	2	2	3	0	1	0	1	1	1	0	1	1	2	5	2	1	0	0	1	1	1	2	1	0	1	1	0	0	0	0	0	0	1	1	0	3	3	2	1	2	2	0	1	0	0	0	2
GCA_003325435.1	[Rhizopus_azygosporus]	Mucoromycota	1	3	3	0	1	0	4	2	2	0	4	1	2	6	4	1	1	0	2	3	1	1	1	0	1	2	0	0	0	0	0	0	2	7	0	5	2	3	2	1	5	3	1	0	0	4	3
GCA_000149305.1	[Rhizopus_delemar_RA_99-880]	Mucoromycota	2	2	2	0	1	0	2	1	2	0	0	1	2	3	2	1	1	0	1	2	1	2	1	0	1	1	0	0	0	0	0	0	2	12	0	4	1	2	2	2	4	0	1	0	0	0	1
GCA_002708625.1	[Rhizopus_microsporus_ATCC_52813]	Mucoromycota	1	2	2	0	1	0	2	1	1	0	2	1	1	4	2	1	1	0	1	2	2	1	1	0	1	1	0	0	0	0	0	0	2	7	0	3	1	2	1	1	3	2	1	0	0	2	2
GCA_002105135.1	[Syncephalastrum_racemosum]	Mucoromycota	1	3	2	0	1	0	1	1	1	0	1	1	1	3	2	1	2	0	2	2	2	2	1	0	1	1	0	0	0	0	0	0	2	0	0	4	2	2	1	1	2	2	1	0	0	2	2
GCA_016758935.1	[Thamnidium_elegans]	Mucoromycota	2	1	2	0	1	0	2	1	0	0	3	1	2	4	2	1	2	0	1	1	2	2	1	0	1	1	0	0	0	0	0	0	1	6	0	2	3	2	2	2	1	2	1	1	0	1	2
GCA_016758905.1	[Umbelopsis_isabellina]	Mucoromycota	1	2	2	0	1	0	1	1	1	0	1	1	1	2	2	1	1	0	1	2	3	1	1	0	1	1	0	0	0	0	0	0	1	3	1	3	1	2	2	2	2	4	1	0	0	2	2
GCA_016758895.1	[Umbelopsis_vinacea]	Mucoromycota	1	2	2	0	1	0	1	1	1	0	1	1	1	2	2	1	1	0	0	3	3	1	1	0	1	1	0	0	0	0	0	0	1	5	1	3	1	2	2	2	2	4	1	0	0	2	2
GCA_003614145.1	[Piptocephalis_cylindrospora]	Zoopagomycota	0	2	1	0	1	0	0	1	0	0	1	2	0	2	0	0	1	0	0	2	12	0	0	0	1	0	0	0	0	0	0	0	0	0	0	0	0	0	1	0	0	1	1	0	0	0	2
GCA_002104905.1	[Basidiobolus_meristosporus_CBS_931.73]	Zoopagomycota	3	5	6	0	1	0	2	3	1	0	3	6	1	4	0	0	1	0	2	2	2	5	2	0	2	0	0	1	1	0	0	0	2	7	0	3	5	7	6	2	2	4	1	0	0	4	4
GCA_003614755.1	[Syncephalis_pseudoplumigaleata]	Zoopagomycota	1	1	1	0	0	0	0	1	0	0	2	2	0	0	0	0	1	0	1	2	3	0	1	0	1	0	0	0	0	0	0	0	0	5	0	0	1	2	0	0	0	0	0	0	0	1	1
GCA_003614735.1	[Thamnocephalis_sphaerospora]	Zoopagomycota	1	0	1	0	1	0	2	1	0	0	4	1	0	1	0	0	1	0	0	1	3	0	3	0	1	0	0	1	1	0	0	0	0	2	0	0	1	2	1	0	1	3	0	0	0	1	1
GCA_001566745.1	[Conidiobolus_coronatus_NRRL_28638]	Entomophthoromycota	1	2	2	0	1	0	2	1	1	1	1	2	7	1	0	0	0	0	0	0	11	0	0	0	0	0	0	2	1	0	0	0	1	38	0	1	2	1	1	0	0	2	2	0	1	11	0
GCA_014839935.1	[Entomophthora_muscae]	Entomophthoromycota	2	3	2	0	2	1	3	2	0	1	6	9	16	3	0	0	2	0	0	4	3	0	1	0	1	0	0	1	2	0	0	0	2	56	0	1	5	4	2	0	2	19	5	0	2	31	3
GCA_002705745.1	[Coemansia_reversa_NRRL_1564]	Kickxellomycota	1	2	4	0	1	0	2	1	0	0	2	3	0	1	1	0	1	0	0	4	1	0	1	0	1	0	0	0	1	0	0	0	0	0	0	1	2	2	1	0	1	2	5	0	0	1	2
GCA_003614675.1	[Dimargaris_cristalligena]	Kickxellomycota	1	1	1	0	1	0	1	1	0	0	1	3	0	2	2	1	1	0	0	2	4	0	1	0	1	0	0	1	1	0	0	0	0	0	0	1	1	1	1	0	1	1	1	0	0	1	2
GCA_003086725.1	[Furculomyces_boomerangus]	Kickxellomycota	1	1	4	0	1	0	3	1	0	0	1	2	0	1	0	0	1	0	0	4	3	0	1	0	1	0	0	0	1	0	0	0	0	0	0	0	1	1	2	0	1	4	2	0	0	0	1
GCA_002104995.1	[Linderina_pennispora]	Kickxellomycota	1	1	2	0	1	0	2	1	0	0	3	4	0	1	1	0	1	0	0	5	1	0	1	0	1	0	0	0	2	0	0	0	0	0	0	1	4	1	1	0	1	2	2	0	0	5	2
GCA_003097675.1	[Smittium_angustum]	Kickxellomycota	1	1	3	0	2	0	3	1	0	1	2	2	0	1	0	0	1	0	0	3	2	0	1	0	1	0	0	0	1	0	0	0	0	0	0	0	2	1	1	0	0	2	3	0	0	0	1
GCA_001970855.1	[Smittium_culicis]	Kickxellomycota	1	1	3	0	1	0	1	2	0	0	1	3	0	2	0	0	0	0	0	3	2	0	1	0	1	0	0	0	0	0	0	0	0	0	0	0	4	5	1	0	3	2	1	0	0	0	1
GCA_003086715.1	[Smittium_megazygosporum]	Kickxellomycota	0	1	2	0	1	0	1	1	0	0	7	1	0	1	0	0	1	0	0	2	3	0	1	0	1	0	0	0	0	0	0	0	0	0	0	1	3	0	1	0	1	3	1	0	0	0	2
GCA_001953115.1	[Smittium_mucronatum]	Kickxellomycota	1	1	3	0	1	0	1	2	0	0	2	1	0	1	0	0	0	0	0	2	1	0	1	0	1	0	0	0	1	0	0	0	0	0	0	1	1	2	1	0	0	2	1	0	0	0	1
GCA_003086735.1	[Smittium_simulii]	Kickxellomycota	1	1	2	0	1	0	2	0	0	0	6	0	0	1	0	0	1	0	0	2	1	0	1	0	1	0	0	0	1	0	0	0	0	0	0	1	2	1	1	0	1	2	2	0	0	0	0
GCA_001969505.1	[Zancudomyces_culisetae]	Kickxellomycota	2	1	2	0	1	0	4	1	0	0	2	2	0	1	0	0	0	0	0	1	8	0	1	0	1	0	0	0	1	0	0	0	0	0	0	1	3	5	2	0	2	1	1	0	0	0	1
GCA_000151295.1	[Allomyces_macrogynus_ATCC_38327]	Blastocladiomycota	2	2	4	0	2	1	4	2	1	2	3	9	0	10	0	0	2	0	0	5	5	4	0	0	2	1	1	1	2	3	0	0	3	0	0	2	4	3	2	0	4	2	2	0	2	8	6
GCA_002102555.1	[Catenaria_anguillulae_PL171]	Blastocladiomycota	1	2	2	0	1	0	1	1	1	1	2	5	0	2	0	0	2	0	0	4	6	2	0	0	1	0	1	1	1	2	0	0	1	0	0	1	2	3	1	0	1	1	1	0	1	3	2
GCA_002104895.1	[Anaeromyces_robustus]	Neocallimastigomycota	1	1	2	0	2	0	0	0	0	0	0	1	0	4	1	0	1	0	0	1	12	1	0	0	0	1	0	0	0	1	0	0	0	0	0	0	1	0	0	0	0	3	0	2	0	1	0
GCA_002104975.1	[Neocallimastix_californiae]	Neocallimastigomycota	2	2	6	0	1	0	0	0	0	0	0	3	0	6	2	0	1	0	0	1	15	5	1	1	0	3	0	0	0	2	0	0	0	0	0	0	2	0	0	0	0	6	0	1	0	1	0
GCA_016946835.1	[Neocallimastix_sp._JGI-2020a]	Neocallimastigomycota	2	2	6	0	1	0	0	0	0	0	0	2	0	6	2	0	1	0	0	1	2	5	1	1	0	4	0	0	0	1	0	0	0	0	0	0	2	0	0	0	0	1	0	1	0	0	0
GCA_002104945.1	[Piromyces_finnis]	Neocallimastigomycota	1	1	3	0	1	0	0	0	0	0	0	1	0	4	1	0	1	0	0	1	4	1	1	0	0	1	0	0	0	1	0	0	0	0	0	0	1	0	0	0	0	3	0	1	0	1	0
GCA_002157105.1	[Piromyces_sp._E2]	Neocallimastigomycota	0	1	2	0	1	0	0	0	0	0	0	0	0	4	1	0	1	0	0	1	1	1	0	0	0	0	0	0	0	1	0	0	0	0	0	0	1	0	0	0	0	3	0	0	0	1	0
GCA_000203795.1	[Batrachochytrium_dendrobatidis_JAM81]	Chytridiomycota	1	1	2	0	1	0	1	1	1	0	1	0	0	1	0	0	0	0	0	1	2	1	0	0	1	0	0	1	1	0	1	5	1	0	0	0	2	1	1	0	1	1	0	0	1	1	3
GCA_003614705.1	[Blyttiomyces_helicus]	Chytridiomycota	1	0	2	0	0	0	0	1	1	0	4	0	0	2	2	1	1	0	1	1	5	1	0	0	2	1	0	1	1	1	1	0	2	0	0	0	2	0	1	1	0	1	0	0	1	0	2
GCA_003615045.1	[Caulochytrium_protostelioides]	Chytridiomycota	1	1	3	0	1	0	1	1	1	0	0	0	0	1	2	0	1	0	0	1	2	1	1	0	1	0	0	0	0	0	0	0	0	0	0	1	0	0	0	1	1	1	0	0	0	2	2
GCA_006535975.1	[Chytriomyces_confervae]	Chytridiomycota	1	2	8	0	1	2	0	2	1	0	6	1	0	2	0	1	2	0	1	3	2	0	0	0	1	1	0	2	2	7	0	4	1	1	0	0	1	3	2	1	2	0	0	0	3	6	3
GCA_001574975.1	[Gonapodya_prolifera_JEL478]	Chytridiomycota	1	2	3	0	1	2	0	2	1	4	2	0	0	2	2	0	1	0	0	3	4	0	1	0	4	1	1	0	1	0	0	1	2	0	0	0	3	2	1	1	1	2	0	0	4	2	1
GCA_006536005.1	[Powellomyces_hirtus]	Chytridiomycota	1	1	3	0	1	0	1	1	1	1	2	1	0	3	4	0	1	0	1	1	1	1	1	0	1	1	0	1	1	0	1	0	2	0	0	0	2	2	1	1	2	2	1	0	1	2	2
GCA_002104985.1	[Rhizoclosmatium_globosum]	Chytridiomycota	1	1	7	0	2	1	0	1	1	0	6	1	0	2	0	0	1	0	1	5	5	0	1	0	1	1	0	1	2	3	0	3	7	2	0	0	1	3	3	2	1	0	0	0	2	4	2
GCA_000182565.2	[Spizellomyces_punctatus_DAOM_BR117]	Chytridiomycota	1	1	7	0	1	1	1	1	2	1	1	1	0	2	3	1	2	0	1	2	4	1	1	0	1	1	0	1	1	1	2	1	2	0	0	0	2	2	1	1	1	1	1	0	1	5	2
GCA_006535965.1	[Spizellomyces_sp._'palustris']	Chytridiomycota	1	1	3	0	1	1	1	1	1	1	1	1	0	2	3	1	2	0	1	1	1	1	1	0	1	1	0	1	1	0	2	1	2	0	0	0	2	2	1	1	1	1	1	0	1	3	2
GCA_006535955.1	[Synchytrium endobioticum]	Chytridiomycota	1	0	3	0	1	0	0	1	1	1	1	0	0	0	1	0	0	0	1	1	1	0	1	0	0	1	0	0	1	1	0	1	1	0	0	0	1	0	0	2	1	1	0	0	1	1	1
GCA_006535985.1	[Synchytrium_microbalum]	Chytridiomycota	1	4	3	0	1	0	1	1	1	1	7	0	0	0	1	0	2	0	1	1	1	0	1	0	3	1	0	1	1	5	0	3	1	0	0	0	2	2	2	2	1	8	1	0	1	4	3
GCA_001875675.1	[Amphiamblys_sp._WSBS2006]	Microsporidia	0	0	0	0	0	0	0	0	0	0	0	0	0	0	0	0	0	0	0	0	1	0	0	0	0	0	0	0	0	0	0	0	0	0	0	1	2	0	0	0	0	0	0	0	0	0	1
GCA_000385875.2	[Anncaliia_algerae_PRA339]	Microsporidia	1	1	1	0	1	0	0	0	0	0	0	0	0	0	0	0	0	0	0	0	1	0	0	0	0	0	0	0	0	0	0	0	0	0	0	0	0	0	0	0	0	0	0	0	0	0	1
GCA_014805705.1	[Cucumispora_dikerogammari]	Microsporidia	1	0	3	0	1	0	0	0	0	0	0	0	0	0	0	0	0	0	0	0	0	0	0	0	0	0	0	0	0	0	0	0	0	0	0	0	0	0	0	0	0	0	0	0	0	0	1
GCA_016256075.1	[Dictyocoela_muelleri]	Microsporidia	1	1	1	0	1	2	0	0	0	0	0	1	0	0	0	0	0	0	0	0	0	0	0	0	0	0	0	0	0	0	0	0	0	0	0	0	0	0	0	0	0	0	2	0	0	0	0
GCA_016255985.1	[Dictyocoela_roeselum]	Microsporidia	0	1	0	0	1	0	0	0	0	0	0	1	0	0	0	0	0	0	0	0	2	0	0	0	0	0	0	0	0	0	0	0	0	0	0	0	0	0	0	0	0	0	1	0	0	0	0
GCA_000230595.3	[Edhazardia_aedis_USNM_41457]	Microsporidia	1	1	4	0	1	0	1	0	0	0	0	3	0	0	0	0	0	0	0	0	1	0	0	0	0	0	0	0	0	0	0	0	0	0	0	0	0	0	0	0	0	0	1	0	0	0	1
GCA_000277815.3	[Encephalitozoon_hellem_ATCC_50504]	Microsporidia	1	1	2	0	1	0	0	0	0	0	0	0	0	0	0	0	0	0	0	0	1	0	0	0	0	0	0	0	0	0	0	0	0	0	0	0	0	0	0	0	0	0	0	0	0	0	1
GCA_000146465.1	[Encephalitozoon_intestinalis_ATCC_50506]	Microsporidia	1	1	2	0	1	0	0	0	0	0	0	0	0	0	0	0	0	0	0	0	1	0	0	0	0	0	0	0	0	0	0	0	0	0	0	0	0	0	0	0	0	0	0	0	0	0	1
GCA_000280035.2	[Encephalitozoon_romaleae_SJ-2008]	Microsporidia	1	1	1	0	1	0	0	0	0	0	0	0	0	0	0	0	0	0	0	0	1	0	0	0	0	0	0	0	0	0	0	0	0	0	0	0	0	0	0	0	0	0	0	0	0	0	1
GCA_000209485.1	[Enterocytozoon_bieneusi_H348]	Microsporidia	0	0	0	0	0	0	0	0	0	0	0	0	0	0	0	0	0	0	0	0	0	0	0	0	0	0	0	0	0	0	0	0	0	0	0	0	0	0	0	0	0	0	0	0	0	0	0
GCA_002081675.1	[Enterocytozoon_hepatopenaei]	Microsporidia	0	1	0	0	1	0	0	0	0	0	0	0	0	0	0	0	0	0	0	0	0	0	0	0	0	0	0	0	0	0	0	0	0	0	0	0	0	0	0	0	0	0	0	0	0	0	0
GCA_002087915.1	[Enterospora_canceri]	Microsporidia	0	0	0	0	0	0	0	0	0	0	0	0	0	0	0	0	0	0	0	0	0	0	0	0	0	0	0	0	0	0	0	0	0	0	0	0	0	0	0	0	0	0	0	0	0	0	1
GCA_004325065.1	[Hamiltosporidium_magnivora]	Microsporidia	1	1	1	0	1	1	1	0	0	0	0	1	0	0	0	0	0	0	0	0	0	0	0	0	0	0	0	0	0	0	0	0	0	0	0	0	1	0	0	0	0	0	1	0	0	0	2
GCA_004325075.1	[Hamiltosporidium_tvaerminnensis]	Microsporidia	1	2	1	0	1	1	1	0	0	0	0	2	0	0	0	0	0	0	0	0	0	0	0	0	0	0	0	0	0	0	0	0	0	0	0	0	1	0	0	0	0	0	2	0	0	0	1
GCA_002087885.1	[Hepatospora_eriocheir]	Microsporidia	0	0	1	0	1	0	0	0	0	0	0	0	0	0	0	0	0	0	0	0	0	0	0	0	0	0	0	0	0	0	0	0	0	0	0	0	0	0	0	0	0	0	0	0	0	0	0
GCA_001642395.1	[Nematocida_displodere]	Microsporidia	1	1	2	0	1	0	0	0	0	0	0	1	0	0	0	0	0	0	0	0	0	0	0	0	0	0	0	0	0	0	0	0	0	0	0	0	0	0	0	0	0	0	1	0	0	0	1
GCA_000250985.1	[Nematocida_parisii_ERTm1]	Microsporidia	1	1	2	0	1	0	0	0	0	0	0	1	0	0	0	0	0	0	0	0	0	0	0	0	0	0	0	0	0	0	0	0	0	0	0	0	0	0	0	0	0	0	1	0	0	0	1
GCA_000738915.1	[Nematocida_sp._1_ERTm6]	Microsporidia	1	0	2	0	1	0	0	0	0	0	0	0	0	0	0	0	0	0	0	0	0	0	0	0	0	0	0	0	0	0	0	0	0	0	0	0	0	0	0	0	0	0	1	0	0	0	1
GCA_001642415.1	[Nematocida_sp._ERTm5]	Microsporidia	1	1	2	0	1	0	0	0	0	0	0	0	0	0	0	0	0	0	0	0	0	0	0	0	0	0	0	0	0	0	0	0	0	0	0	0	0	0	0	0	0	0	1	0	0	0	1
GCA_000447185.1	[Nosema_apis_BRL_01]	Microsporidia	1	0	1	0	1	0	0	0	0	0	0	0	0	0	0	0	0	0	0	0	1	0	0	0	0	0	0	0	0	0	0	0	0	0	0	0	0	0	0	0	0	0	0	0	0	0	1
GCA_000383075.1	[Nosema_bombycis_CQ1]	Microsporidia	2	1	2	0	1	0	0	0	0	0	0	0	0	0	0	0	0	0	0	0	1	0	0	0	0	0	0	0	0	0	0	0	0	0	0	0	0	0	0	0	0	0	0	0	0	0	1
GCA_000988165.1	[Nosema_ceranae]	Microsporidia	1	1	2	0	1	0	0	0	0	0	0	0	0	0	0	0	0	0	0	0	2	0	0	0	0	0	0	0	0	0	0	0	0	0	0	0	0	0	0	0	0	0	0	0	0	0	1
GCA_015832245.1	[Nosema_granulosis]	Microsporidia	1	1	2	0	1	0	0	0	0	0	0	0	0	0	0	0	0	0	0	0	1	0	0	0	0	0	0	0	0	0	0	0	0	0	0	0	0	0	0	0	0	0	0	0	0	0	1
GCA_000803265.1	[Ordospora_colligata_OC4]	Microsporidia	1	1	2	0	1	0	0	0	0	0	0	0	0	0	0	0	0	0	0	0	1	0	0	0	0	0	0	0	0	0	0	0	0	0	0	0	0	0	0	0	0	0	0	0	0	0	1
GCA_001432165.1	[Pseudoloma_neurophilia]	Microsporidia	0	1	2	0	1	0	0	0	0	0	0	0	0	0	0	0	0	0	0	0	1	0	0	0	0	0	0	0	0	0	0	0	0	0	0	0	0	0	0	0	0	1	1	0	0	0	1
GCA_014805555.1	[Thelohania_contejeani]	Microsporidia	1	1	1	0	1	0	1	0	0	0	0	1	0	0	0	0	0	0	0	0	0	0	0	0	0	0	0	0	0	0	0	0	0	0	0	0	1	0	0	0	0	0	1	0	0	0	1
GCA_000316135.1	[Trachipleistophora_hominis]	Microsporidia	1	1	1	0	1	0	0	0	0	0	0	1	0	0	0	0	0	0	0	0	1	0	0	0	0	0	0	0	0	0	0	0	0	0	0	0	0	0	0	0	0	0	1	0	0	0	1
GCA_004000155.1	[Tubulinosema_ratisbonensis]	Microsporidia	1	1	1	0	1	0	0	0	0	0	0	0	0	0	0	0	0	0	0	0	1	0	0	0	0	0	0	0	0	0	0	0	0	0	0	0	0	0	0	0	0	0	0	0	0	0	1
GCA_000192795.1	[Vavraia_culicis_subsp._floridensis]	Microsporidia	1	1	2	0	1	0	0	0	0	0	0	1	0	0	0	0	0	0	0	0	1	0	0	0	0	0	0	0	0	0	0	0	0	0	0	0	0	0	0	0	0	0	1	0	0	0	1
GCA_000231115.1	[Vittaforma_corneae_ATCC_50505]	Microsporidia	1	1	2	0	1	0	0	0	0	0	0	0	0	0	0	0	0	0	0	0	0	0	0	0	0	0	0	0	0	0	0	0	0	0	0	0	0	0	0	0	0	0	0	0	0	0	1
GCA_000760515.2	[Mitosporidium_daphniae]	Microsporidia	1	1	2	0	1	0	1	0	0	0	0	0	0	1	0	0	0	0	0	0	0	0	0	0	0	0	0	0	0	0	0	0	0	0	0	0	1	0	0	0	1	0	0	0	0	0	2
GCA_017911155.1	[Olpidium_bornovanus]	Olpidiomycota	2	0	0	0	0	1	0	0	0	1	2	0	1	0	0	0	0	0	0	0	0	0	0	0	1	0	0	1	0	0	0	0	1	0	0	1	5	0	0	0	1	0	0	0	0	0	1
GCA_002794465.1	[Paramicrosporidium_saccamoebae]	Rozellomycota	1	1	1	0	1	0	1	0	0	0	0	2	0	2	0	0	1	0	0	0	1	0	0	0	1	1	0	0	0	0	0	0	0	0	0	0	2	0	0	0	1	0	1	0	0	1	1
GCA_000442015.1	[Rozella_allomycis_CSF55]	Rozellomycota	0	1	2	0	2	0	1	0	0	0	0	1	0	1	0	0	0	0	0	0	1	0	0	0	0	0	0	0	0	0	0	0	1	0	0	1	2	0	0	0	1	0	0	0	0	1	2
		sum_of_occurence	215	226	452	1	191	56	156	154	103	71	303	270	380	346	69	110	195	10	73	405	410	218	175	25	158	95	9	39	68	49	53	26	255	355	11	253	352	347	240	181	248	280	174	14	78	276	332
		lack_of_occurence	13	12	9	182	10	134	77	48	93	117	45	70	77	34	146	109	46	176	124	46	18	55	53	166	44	97	174	146	128	160	145	171	60	141	173	54	29	52	46	62	46	44	56	170	115	56	14
	mediana	Ascomycota	1	1	2	0	1	1	0	1	0	0	1	0	1	1	0	0	1	0	1	1	2	1	1	0	1	0	0	0	0	0	1	0	2	0	0	1	2	1	0	1	1	1	1	0	0	1	2
		Basidiomycota	1	1	2	0	1	1	0	1	0	0	1	0	2	1	0	0	1	0	1	1	1	1	1	1	1	0	0	1	1	0	1	0	2	0	0	1	2	1	0	1	1	1	0	0	0	1	1
		Glomeromycota	1	1	2	0	1	0	2	1	1	1	2.5	1	1	2	0	0	2	0	0.5	4.5	1.5	1	0	0	1	0	0	1	1	0	0	0	2	18	0	1	2.5	1	1	1	1	2	1	0	1	1	1
		Mortierellomycota	1	1	4	0	1	0	1	1	1	1	2.5	3	5	3	0	2	2	0	0	5	3	2	2	0	1	1	0	0	0	0	0	0	2	0	0	2	3	2	0	2	2	2	1.5	0	1	2	3
		Mucoromycota	2	2	2	0	1	0	1	1	1	0	2	1	1	3	2	1	1	0	1	2	2	1	1	0	1	1	0	0	0	0	0	0	2	5	0	4	2	2	0	2	3	2	1	0	0	2	2
		Zoopagomycota	1	1.5	1	0	1	0	1	1	0	0	2.5	2	0	1.5	0	0	1	0	0.5	2	3	0	1.5	0	1	0	0	0.5	0.5	0	0	0	0	3.5	0	0	1	1	0.5	0	0.5	2	0.5	0	0	1	1.5
		Entomophthoromycota	1.5	2.5	2	0	1.5	0.5	2.5	1.5	0.5	1	3.5	5.5	11.5	2	0	0	1	0	0	2	7	0	0.5	0	0.5	0	0	1.5	1.5	0	0	0	1.5	47	0	1	3.5	1.5	0	0	1	10.5	3.5	0	1.5	21	1.5
		Kickxellomycota	1	1	2.5	0	1	0	2	1	0	0	2	2	0	1	0	0	1	0	0	2.5	2	0	1	0	1	0	0	0	1	0	0	0	0	0	0	1	2	1	1	0	1	2	1.5	0	0	0	1
		Blastocladiomycota	1.5	2	3	0	1.5	0.5	2.5	1.5	1	1.5	2.5	7	0	6	0	0	2	0	0	4.5	5.5	3	0	0	1.5	0.5	1	1.5	1.5	2.5	0	0	2	0	0	1.5	3	2	0	0	2.5	1.5	1.5	0	1.5	5.5	4
		Neocallimastigomycota	1	1	3	0	1	0	0	0	0	0	0	1	0	4	1	0	1	0	0	1	4	1	1	0	0	1	0	0	0	1	0	0	0	0	0	0	1	0	0	0	0	3	0	1	0	1	0
		Chytridiomycota	1	1	3	0	1	0	1	1	1	1	2	0	0	2	2	0	1	0	1	1	2	1	1	0	1	1	0	1	1	1	0	1	2	0	0	0	2	1	0	1	1	1	0	0	1	2	2
		Microsporidia	1	1	2	0	1	0	0	0	0	0	0	0	0	0	0	0	0	0	0	0	1	0	0	0	0	0	0	0	0	0	0	0	0	0	0	0	0	0	0	0	0	0	0	0	0	0	1
		Olpidiomycota	2	0	0	0	0	1	0	0	0	1	2	0	1	0	0	0	0	0	0	0	0	0	0	0	1	0	0	1	0	0	0	0	1	0	0	1	5	1	0	0	1	0	0	0	0	0	1
		Rozellomycota	0.5	1	1	0	1.5	0	1	0	0	0	0	2	0	2	0	0	1	0	0	0	1	0	0	0	0.5	0.5	0	0	0	0	0	0	0	0	0	0	2	0	0	0	1	0	0.5	0	0	1	1
		#0		#occurence_prot_subfams	%
		Microsporidia		54	5					8.47458
		Olpidiomycota		44	15					25.4237
		Rozellomycota		39	20					33.8983
		Neocallimastigomycota		37	22					37.2881
		Kickxellomycota		32	27					45.7627
		Ascomycota		26	33					55.9322
		Basidiomycota		25	34					57.6271
		Entomophthoromycota		25	34					57.6271
		Zoopagomycota		25	34					57.6271
		Mortierellomycota		23	36					61.0169
		Blastocladiomycota		22	37					62.7119
		Chytridiomycota		20	39					66.1017
		Glomeromycota		19	40					67.7966
		Mucoromycota		19	40					67.7966
[truncated: 14 more columns]

## Sheet: distribution_in_basal_opisthoko
Assembly_ID/gene_database	Organism	Taxonomy	Serine_palmitoyltransferase_1_PF00155_SPTC1	Serine_palmitoyltransferase_PF00155_SPT2_3	Ceramide_synthase_PF03798_CERS_LAC1_LAG1	Ceramide_synthase_subunit_LIP1_PF03798_LIP1	3_dehydrosphinganine_reductase_PF00106_KDSR	Sphingolipid_delta_4_desaturase_DES1/acyl_lipid_8_3_desaturase_PF00487_DEGS1	Sphingolipid_delta4_desaturase/C4_monooxygenase_DES2_PF00487_DEGS2	Acyl_CoA_6_desaturase_PF00487_FADS2	Fatty_acid_desaturase_3_PF00487_FADS3	Acyl_CoA_8_3_desaturase_PF00487_DES1/FADS1	Acyl_CoA_desaturase/delta_9_fatty_acid_desaturase_PF00487_SCD5	Sphingomyelin_synthase_PF14360_SMS1_2	Acid_sphingomyelin_phosphodiesterase_PF19272_SMPD1	Neutral_sphingomyelin_phosphodiesterase_PF03372_SMPD2_3	Diacylglycerol_kinase_PF00781_DGK1_A	Sphingoid_long_chain_lipid_kinase_PF00781_YEGS	Sphingosine_kinase_2_PF00781_SPHK1_2_LCB4_5	Acid_ceramidase_PF02275_PF15508_ASAH1	Neutral_ceramidase_PF04734_PF17048_ASAH2	Alkaline_ceramidase_PF05875_ASAH3	Phospholipid_phosphatase_PF01569_PLPP1	Inositolphosphotransferase_1_PF01569_PF14378_IPT1	Dihydrosphingosine_1_phosphate_phosphatase_PF01569_LCB3	Lysosomal_acid_glucosylceramidase_PF02055_PF17189_GBA1	Sphingosine_1_phosphate_lyase_PF00282_SGPL1	Sphingomyelin_phosphodiesterase_4_PF14724_SMPD4	Sphingolipid_C9_methyltransferase_PF02353_MTS	Sphingolipid_C9_methyltransferase_1_PF02353_MT1	Sphingolipid_C9_methyltransferase_2_PF02353_MT2	Alpha_mannosyltransferase_PF04488_OCH1	Mannosyl_phosphorylinositol_ceramide_synthase_PF04488_SUR1	Glycosyltransferase_unannotated_GT32_PF04488_OCH1	Sterol_3_beta_glucosyltransferase_PF00201_ATG26	UDP_glucuronosyltransferase/N_acylsphingosine_galactosyltransferase_PF00201_UGT8_CGT	Sialidase_PF13088_NEU2	Oxysterol_binding_protein_homolog_4_PF01237_KES1	Oxysterol_binding_protein_homolog_2_3_PF01237_OSH2_3	Sterol_desaturase_PF04116_ERG25_MSMO1	C_5_sterol_desaturase_PF04116_ERG3	Sphingolipid_C4_hydroxylase_PF04116_SUR2	Ceramide_very_long_chain_fatty_acid_hydroxylase_PF04116_SCS7	Very_long_chain_fatty_acid_elongase_PF01151_ELOVL1_3	Very_long_chain_fatty_acid_elongase_subfam_2_PF01151_EDF1_like	Very_long_chain_fatty_acid_elongase_subfam_3_PF01151_EDF2_like	Delta_6_elongase_PF01151_SUR4	Diacylglycerol_O_acyltransferase_2_PF03982_DGAT2	Diacylglycerol_O_acyltransferase_1_PF03062_DGAT1_SOAT1
GCF_000002865.3	[Monosiga_brevicollis_MX1]	Basal_opisthokonts	47	42	4	0	30	6	5	5	46	10	4	4	26	368	3	4	17	3	8	5	20	2	43	0	15	0	1	11	3	125	4	4	2	1	6	16	23	6	15	2	49	14	7	49	7	65	24
GCF_000151315.2	[Capsaspora_owczarzaki_ATCC_30864]	Basal_opisthokonts	61	26	5	0	29	7	3	4	49	10	9	5	36	380	4	7	13	1	6	6	17	5	21	1	24	0	1	9	4	117	0	0	3	0	5	18	26	4	15	4	72	8	4	52	3	79	29
GCF_000188695.1	[Salpingoeca_rosetta]	Basal_opisthokonts	73	45	5	0	26	5	7	7	51	11	4	4	42	407	2	2	19	2	7	8	22	6	43	0	11	7	0	10	3	130	5	6	3	1	3	27	30	7	16	4	74	12	6	48	5	67	24
GCF_000388065.1	[Fonticula_alba]	Basal_opisthokonts	26	15	1	0	12	6	5	4	39	7	6	3	18	141	1	0	7	0	2	4	9	3	11	0	10	1	0	7	0	68	0	0	1	0	0	9	15	2	7	2	35	3	1	40	1	43	17
GCF_001186125.1	[Sphaeroforma_arctica_JP610]	Basal_opisthokonts	48	16	8	0	27	10	11	3	33	15	8	4	30	239	4	9	15	0	7	6	19	7	16	1	31	0	0	15	4	107	1	6	3	0	1	18	21	7	20	3	56	13	6	35	4	84	29
Uniprot	Homo sapiens	Animals	1	2	12	0	1	1	1	1	1	1	1	3	2	1	10	0	1	1	1	1	3	0	0	1	1	1	0	0	0	0	0	0	0	11	1	1	0	1	0	1	1	1	1	1	1	1	3
Uniprot	Mus musculus	Animals	1	1	1	0	1	1	1	1	1	1	1	3	0	0	0	0	1	1	1	0	1	0	0	1	1	1	0	0	0	0	0	0	0	1	3	0	0	1	0	1	1	1	1	1	1	1	1
Uniprot	Drosophila sp./melanogaster	Animals	0	1	0	0	1	1	0	0	0	1	0	1	10	0	0	0	1	1	1	0	0	0	0	0	1	0	0	0	0	0	0	0	0	1	4	0	0	0	0	0	1	0	0	0	0	1	1
[truncated: 12 more columns]

## Sheet: protein_ncbi_accessions
Serine_palmitoyltransferase_1_PF00155_SPTC1	Serine_palmitoyltransferase_PF00155_SPT2_3	Ceramide_synthase_PF03798_CERS_LAC1_LAG1	Ceramide_synthase_subunit_LIP1_PF03798_LIP1	3_dehydrosphinganine_reductase_PF00106_KDSR	Sphingolipid_delta_4_desaturase_DES1/acyl_lipid_8_3_desaturase_PF00487_DEGS1	Sphingolipid_delta4_desaturase/C4_monooxygenase_DES2_PF00487_DEGS2	Acyl_CoA_6_desaturase_PF00487_FADS2	Fatty_acid_desaturase_3_PF00487_FADS3	Acyl_CoA_8_3_desaturase_PF00487_DES1/FADS1	Acyl_CoA_desaturase/delta_9_fatty_acid_desaturase_PF00487_SCD5	Sphingomyelin_synthase_PF14360_SMS1_2	Acid_sphingomyelin_phosphodiesterase_PF19272_SMPD1	Neutral_sphingomyelin_phosphodiesterase_PF03372_SMPD2_3	Diacylglycerol_kinase_PF00781_DGK1_A	Sphingoid_long_chain_lipid_kinase_PF00781_YEGS	Sphingosine_kinase_2_PF00781_SPHK1_2_LCB4_5	Acid_ceramidase_PF02275_PF15508_ASAH1	Neutral_ceramidase_PF04734_PF17048_ASAH2	Alkaline_ceramidase_PF05875_ASAH3	Phospholipid_phosphatase_PF01569_PLPP1	Inositolphosphotransferase_1_PF01569_PF14378_IPT1	Dihydrosphingosine_1_phosphate_phosphatase_PF01569_LCB3	Lysosomal_acid_glucosylceramidase_PF02055_PF17189_GBA1	Sphingosine_1_phosphate_lyase_PF00282_SGPL1	Sphingomyelin_phosphodiesterase_4_PF14724_SMPD4	Sphingolipid_C9_methyltransferase_PF02353_MTS	Sphingolipid_C9_methyltransferase_1_PF02353_MT1	Sphingolipid_C9_methyltransferase_2_PF02353_MT2	Alpha_mannosyltransferase_PF04488_OCH1	Mannosyl_phosphorylinositol_ceramide_synthase_PF04488_SUR1	Glycosyltransferase_unannotated_GT32_PF04488_OCH1	Sterol_3_beta_glucosyltransferase_PF00201_ATG26	UDP_glucuronosyltransferase/N_acylsphingosine_galactosyltransferase_PF00201_UGT8_CGT	Sialidase_PF13088_NEU2	Oxysterol_binding_protein_homolog_4_PF01237_KES1	Oxysterol_binding_protein_homolog_2_3_PF01237_OSH2_3	Sterol_desaturase_PF04116_MSMO1_ERG25	C_5_sterol_desaturase_PF04116_ERG3	Sphingolipid_C4_hydroxylase_PF04116_SUR2	Ceramide_very_long_chain_fatty_acid_hydroxylase_PF04116_SCS7	Very_long_chain_fatty_acid_elongase_PF01151_ELOVL1_3	Very_long_chain_fatty_acid_elongase_subfam_2_PF01151_EDF1_like	Very_long_chain_fatty_acid_elongase_subfam_3_PF01151_EDF2_like	Delta_6_elongase_PF01151_SUR4	Diacylglycerol_O_acyltransferase_2_PF03982_DGAT2	Diacylglycerol_O_acyltransferase_1_PF03062_DGAT1_SOAT1	Wax_ester_synthase_PF03007_WSD1	Lysophospholipase_PF01735_PLA2G4A	Steroid_reductase_PF00106_ERG27
ADM11079.1	EAA27530.1	CAG77886.1	EDN64238.1	ADM12595.1	AFR92772.1	GAN10284.1	EAA60394.1	CEP14450.1	GET00795.1	GAN01118.1	GAN04095.1	RUS23394.1	CAG81179.1	EIE76730.1	CAG80783.1	CAG82994.4	EAS31025.3	CAZ83590.1	EAA59870.1	CAG83139.1	AFR97173.1	AFR96010.1	EAA28236.1	AFR98816.1	CEP10599.1	CAD6502080.1	EAU91094.2	CAD6503531.1	EAA62973.1	CAA93694.1	EAA61879.1	EAA28516.1	EGY19818.1	EAA28974.1	GAN00669.1	CAB10154.2	TPX77827.1	KAG9069317.1	AFR93335.2	AFR94115.1	EGF84234.1	CAD6500736.1	KAF1798373.1	EGF80112.1	EAA59025.1	CAG77893.1	EDP44412.1	EAA57997.1	KAG8530329.1
AFM97833.1	EAA66220.1	CAG80574.1	DAA10199.1	AFM99369.1	AOW29951.1	GES76959.1	CAG79813.1	EGF79963.1	KAF0523952.1	GAN07752.1	GES75841.1	RUS19461.1	CAB39367.2	EIE77061.1	EIE91383.1	CAB11477.1	EAU80865.2	CAZ83591.1	EAA64444.1	CAB52620.1	AOW26546.1	AOW25833.1	EAU87747.2	AOW28396.1	CEP13667.1	GES96046.1	EDN90801.1	EAA32979.3	EAA64318.1	CAB53412.2	KND00589.1	EAA34516.1	EIE79820.1	EAA62412.1	GAN00814.1	EAA29617.1	KIS65765.1	KAG2196986.1	AOW27323.1	AOW29206.1	RKO92310.1	CAG77901.1	KAF7728602.1	GES93525.1	CAG80304.1	CAG80745.1	KNC96778.1	EAA64795.1	KAG0187532.1
AFN82552.1	CAG78262.1	CAA19018.2		AFN84077.1	CAA18296.1	GET01563.1	EAS34539.1	EIE75500.1	KAF7750453.1	GES72539.1	CEP09663.1	RUS16339.1	EED79712.1	KNC97303.1	KND03613.1	EDN94000.1	EDN97575.1	CEP18270.1	CAG81258.1	DAA12124.1	AOW29559.1	CAB90156.1	EAU89877.2	CAD6499544.1	EIE81330.1	KIS66651.1	EDO65435.1	EAU80587.1	EAA64740.1	CAB55770.1	EGF76952.1	EAA60403.1	EIE79839.1	EDN97317.1	GAN02099.1	EAA61896.1	RKP27658.1	KAG2210758.1	CAA21900.1	CAB10119.1	TPX54315.1	CAZ84657.1	KAG0167023.1	KAF0556980.1	EDO02328.1	CAA93593.1	KND00587.1	CAG80751.1	KAF8583988.1
AFR92872.1	EDN95510.1	CAB16359.1		AFR96802.1	CAD6500128.1	CEP19271.1	EAU93166.1	EIE83618.1	KAF8929503.1	GET01782.1	EIE89891.1	RUS13114.1	EED80874.1	KNC99895.1	KFH65473.1	EDN96626.1	EGX49304.1	EAA31120.3	EDN97234.1	DAA12335.1	CAA93163.1	CAD6502813.1	EED79950.1	CAG80100.1	GAN06006.1	KNE57079.1	EGF82663.1	EDN96552.1	KNE59658.1	DAA07276.1	EGF76953.1	EAA64727.1	EIE81874.1	EGY14485.1	GAN09567.1	EAA62901.1	EAS33654.3	KAG2237640.1	CAD6500758.1	CAD6506014.1	TPX31393.1	CEP10878.1	KAG0176905.1	KAF7745572.1	CAE54965.2	CAB54864.1	KIS69100.1	EDN98485.1	TPX35699.1
AOW31543.1	EDP42989.1	DAA06684.1		AOW31433.1	CAG80664.1	SAL97776.1	EDN95135.1	GAN05481.1	KAF8940967.1	GET01783.1	EJW03963.1	RUP52332.1	DAA07671.1	KND02368.1	KFH71441.1	EAA66294.1	EGY14298.1	EAA59344.1	EDO00540.1	ADM12464.1	CAD6503073.1	CAG79816.1	EED83900.1	CAZ82229.1	KAF1796175.1	KXS12718.1	EGG12778.1	EDN98997.1	KNE71714.1	DAA11373.1	EGF78422.1	EAA66586.1	EIE82227.1	EDO64941.2	GAN10030.1	CAG79877.1	KDN45271.1	KAG2179026.1	CAG79652.1	CAG78149.1	TPX31899.1	EAA29768.1	KAG2204904.1	KAF7745574.1	EDP42995.1	DAA07526.1	KIS70808.1	EDO01555.1	PWA00750.1
CAA18397.1	CAA91967.3	DAA09148.1		CAB40182.2	CAZ79255.1	SAM09297.1	EDN99316.1	GAN08492.1	KAF8953157.1	CAA22827.1	EJW03964.1	RUP51013.1	EDN98408.1	CEP09186.1	CEP15023.1	AFR94980.2	EHY55194.1	EAS32957.3	EDO02588.1	EDN93639.1	CAG79614.1	CEP07772.1	EED83901.1	CEP08669.1	KAF7729963.1	OLL22767.1	EGO25496.1	EED84003.1	KNE71718.1	EDN91032.1	EGF81478.1	EAS32043.1	EIE90219.1	KEI37093.1	GAN10055.1	CAG78323.1	EAS37290.3	KAG2174029.1	CAZ84659.1	CAZ82867.1	POG65582.1	EAA66010.1	KAG2205378.1	KAF8933776.1	EEB08454.1	DAA10560.1	KEI40988.1	EAA33275.2	PVU90663.1
CAD6503128.1	EEB07222.1	ADM12066.1		CAD6498675.1	EAA31373.1	EGF80429.1	EDP41862.1	GES86287.1	KAF8966364.1	CAD6501277.1	EJW04821.1	RUP47644.1	EAA59236.1	CEP16494.1	GAN09834.1	EIE75693.1	EHY55195.1	EDN94664.1	EAA36120.2	EDO02760.1	CAZ83675.1	DAA08666.1	EGO20173.1	DAA12133.1	KAF8930529.1		EGP85388.1	EFP78021.1	EGP82836.1	EAA57874.1	EGF81976.1	EDN92117.1	EIE90221.1	OZJ04229.1	GES72538.1	EAS28980.1	CAD6498803.1	KAG0251573.1	CEP11784.1	CEP08386.1	RGB38381.1	EAS32005.3	KAG4088506.1	KAF8935058.1	DAA11013.1	ADM12352.1	KEI41867.1	EAA34954.2	PVU90661.1
CAG81687.1	DAA11908.1	EDO00725.1		CAG83279.1	EAA60322.1	EHY54221.1	EED82772.1	KAF0361779.1	KAF9099935.1	CAG81797.1	ELA47634.1	RUP40662.1	AFR92685.1	GAN03396.1	OAD68020.1	EAS31457.3	KAG0043764.1	EDO01729.1	EDP42503.1	EAA64791.1	CEP09867.1	DAA09204.1	EGO23210.1	EAA34297.1	KAF8930555.1		EGY17973.1	EGF82339.1	EGP88958.1	AFR98795.2	EHY51943.1	EDN93386.1	EIE90225.1	KAG2176412.1	CAA17807.4	EAU87124.1	SAM02101.1	KAG0218261.1	CEP18743.1	CEP12443.1	RIA84250.1	EDN97641.1	ORX40362.1	KAF8972803.1	CAZ86198.1	EDN98708.1	KDN48515.1	EDP44115.1	PVU86684.1
CAZ85670.1	CAZ83822.1	EDO00843.1		CAZ80975.1	EAS33103.3	EIE78859.1	CAZ83712.1	KAF1805745.1	KAF9105621.1	CAZ81332.1	EPZ33886.1	RIB25143.1	EIE78700.1	GAN06338.1	OAQ22998.1	EEB07341.2	KIL57216.1	EDO65216.2	DAA07298.1	EAA64956.1	CEP19663.1	EAA26605.3	EGP89180.1	EAA63890.1	KAF8942825.1		EHS63412.1	EGG01939.1	EGX49022.1	EAS37452.1	KXS09870.1	EDN98665.1	EIE90235.1	KAG2188167.1	CAA22202.1	EDN94913.1	SAM00218.1	KAG0222647.1	DAA12136.1	CEP17091.1	RIB18401.1	EGP90191.1	ORX54596.1	KAF8987105.1	EAU90640.2	EDO04888.1	KDN53513.1	EEB07017.1	PVV05430.1
CEP08096.1	EAU84115.2	EAA60493.1		CEP13364.1	EAU82891.1	EIE84631.1	EGF83925.1	KAF1807422.1	KAF9110309.1	CEP07732.1	KAF0391976.1	RIA98368.1	EIE82635.1	KXS18898.1	ORX56217.1	EFP75281.2		EFI28077.1	DAA11346.1	EAA65885.1	DAA09153.1	EAA63090.1	EGR44753.1	EAS36099.1	KAF8976861.1		KAF0437233.1	EGO26057.1	EGX52837.1	EEB07087.1	ORY24854.1	EDO02434.1	EIE90240.1	CAD6504203.1	CAD6503264.1	EDO03046.1	KAG9068444.1	KAG0198948.1	EAA28120.3	DAA10172.1	KAF0349251.1	EGR50421.1	ORX63228.1	KAF9024688.1	EGF76324.1	EAA57945.1	CEP12110.1	DAA09905.1	PIA17768.1
CEP19153.1	ADM11523.1	EAA64170.1		DAA07382.2	EDN94768.1	EJW02147.1	EGG00159.1	KAF7730054.1	KAF9126270.1	CEP15374.1	KAF0391977.1	RGB41250.1	EIE88709.1	KXS20356.1	ORY99970.1	EGY16657.1		EGG12618.1	CAZ81349.1	AFR92921.1	DAA11918.1	EAS34898.3	EGR50129.1	EAU90916.2	KAF9087041.1		KAF7752299.1	EGO28138.1	EHY58287.1	EEB08783.1	ORY50928.1	EDO03420.1	EIE90241.1		CAG82044.1	EDP44296.1	KAG8530062.1	KAG0373899.1	EAA65183.1	EAA26643.1	KAF0349252.1	EGX52882.1	ORX68866.1	KAF9098638.1	EGF98812.1	EAA59307.1	GAN10728.1	DAA09906.1	ORX65802.1
DAA10197.1	EFP85050.1	AFR93082.1		EAA28537.3	EDP44926.1	EPZ31628.1	EGO23396.1	KAF8925434.1	KAF9146291.1	SAL99012.1	KAF1798625.1	RCH99588.1	EAS35760.3	OAD65993.1	ORY95122.1	KNE57976.1		EGO26083.1	EAU92559.2	AFR98729.2	EAA30690.1	EAU82992.1	EGX45083.1	EDN94508.1	KAF9094296.1		KAF8585946.1	EGO30073.1	KEI38507.1	EFP86206.1	ORY50961.1	CAG81176.2	EIE90243.1		CAZ79849.1	EDP44629.1	QRW22663.1	KAG0367843.1	EAS31961.3	EAA65947.1	CAB61470.1	EGY14614.1	ORY02141.1	KAF9105947.1	EGO22601.1	AFR96179.2	GAN10800.1	CAZ82204.1	ORY40947.1
EAA28743.1	EGF77112.1	AFR95731.1		EAA66283.1	EEB06031.1	KAF0490685.1	EGO23478.1	KAF8932365.1	KAF9156604.1	SAM07649.1	KAF7678770.1	RCH93446.1	EEB06180.1	OAD74116.1	ORZ07316.1	KNE71073.1		EGP92661.1	EFP83987.1	EIE92220.1	EAA61069.1	EDN99328.1	EGY20076.1	EDP44245.1	KAF9115875.1		KAG5457756.1	EGP84395.1	ORZ35339.1	EFP93384.2	TPX46302.1	DAA09508.1	EIE92684.1		CEP06773.1	CAB11656.2	QRW20656.1	KAG0355001.1	EAS35855.3	EAS32075.3	EEB06313.2	EHY60408.1		KAF9112887.1	EGP86045.1	AGV14497.1	KXS08960.1	EGG07200.1	ORZ37106.1
EAA59936.1	EGG00177.1	AFR95732.1		EAS30222.3	EFP82157.2	KAF0501245.1	EGP86500.1	KAF8956734.1	KAF9171764.1	SAM07929.1	KAF7720350.1	POG65906.1	EFP83660.1	OBZ84595.1	ORZ07103.1	EGR45335.1		EGR47244.1	EGF83504.1	EAS29593.3	EAS32929.3	EEB09763.1	EJT98616.1	EDP44246.1	KAF9130779.1		KAG8532111.1	EGR45034.1	ORZ36478.1	EGY16451.1	TPX47391.1	CAZ83690.1	GAN11546.1		CEP07298.1	EEB05348.1	KAG2203122.1	KAG0355000.1	EAU90231.1	EDN91043.1	EAA31773.1	EIE81752.1		KAF9124074.1	EGR50550.1	EIE86343.1	KXS10418.1	EGG07202.1	OMJ09332.1
EAS36400.3	EGO26637.1	EIE76696.1		EAS31487.3	EGF99016.1	KAF0530328.1	EGP88464.1	KAF8981238.1	KAF9187377.1	SAM07931.1	KAF7727462.1	PHZ16039.1	EGY21737.1	OBZ85302.1	PHZ11288.1	EDP41719.1		EGR53127.1	EGG10067.1	KJF60169.1	EAU83611.1	EFP84944.2	EJT98624.1	EFP76868.1	KAF9137088.1		KAG9289522.1	EGY20517.1	ORX57956.1	EGY23443.1	TPX59120.1	EAU86229.2	GAN09882.1		CEP08948.1	EEB06675.1	KAG2196545.1	KAG0343902.1	EDN94693.1	EDP41936.1	EGY17711.1	EIJ93259.1		KAF9136620.1	EGX43712.1	EAS32815.3	KXS19401.1	EGG10524.1	OMJ07152.1
EAU83793.1	EGP90108.1	EIE78650.1		EAS35854.3	EGO29402.1	KAF1801139.1	EGR46991.1	KAF9084579.1	KAF9189062.1	AFR97531.1	KAF7741019.1	OZJ03452.1	KNE55258.1	ORX79130.1	RKP40132.1	KND00375.1		EGX50104.1	EGG11053.1	KJF60170.1	EDN97352.1	EGF99841.1	KAF8588225.1	EGF84151.1	KAF9156580.1		KDN38519.1	EJT98537.1	ORX56585.1	CAZ82519.1	TPX76087.1	EAU82012.2	GAN06835.1		CEP10835.1	DAA06767.1	KAG2211054.1	KAG0322823.1	EDN97667.1	EEB09691.2	EGR52556.1	EJW05387.1		KAF9150222.1	EGY21613.1	EAS35506.3	KXS22360.1	EGG10647.1	KDN47760.1
EDN97497.1	EGR50366.1	EAS28181.3		EAU87444.1	EGP82913.1	KAF1802475.1	EGR48862.1	KAF9091672.1	KAF9201728.1	AOW26474.1	KAF7745534.1	ORZ20773.1	KNE56453.1	ORX50496.1	RKO94072.1	KND04950.1		EGY17874.1	EGP84526.1	EEB07270.2	EDN99534.1	EGO29467.1	KAF9143674.1	EGF98140.1	KAF9174097.1		KEI42634.1	EJT98545.1	ORY49685.1	EGR46996.1	TPX76100.1	EAU92646.2	GAN04448.1		CEP14386.1	DAA07006.1	KAG2191154.1	KAG0271237.1	EDP45612.1	EFI26769.1	EGR51850.1	ELA46357.1		KAF9164481.1	EFP88888.2	EEB08877.1	KXS22517.1	EGG12571.1	EJU06459.1
EDP44007.1	EGX43422.1	EAS33159.3		EDN97916.1	EGR45064.1	KAF7683929.1	EGX51159.1	KAF9106010.1	KAF9315434.1	EAA32588.1	KAF7747386.1	ORZ16157.1	KNE57250.1	ORX61123.1	TPX70629.1	EFI28368.1		EHY55593.1	EGP91541.1	EFP89928.1	EDP42353.1	EGP84543.1	KAG4102058.1	EGO25770.1	KAF9182648.1		KND01431.1	EJT98547.1	ORY87266.1	EGR50127.1	TPX76832.1	EFP75550.1	GAN03988.1		CEP17086.1	DAA11831.1	KAG2234539.1	KAG0282829.1	EEB08616.2	EFP76855.1	EDN96471.1	GAN11359.1		KAF9189957.1	EHY51988.1	EEB08887.1	OAD67545.1	EGP83733.1	EGO27194.1
EEB09004.2	EGY19389.1	EEB07011.1		EDN98345.1	EGX51704.1	KAF7727070.1	EGY15179.1	KAF9126830.1	KAF9357431.1	EAA58549.1	KAF7748955.1	ORZ09835.1	KNE59906.1	ORY25150.1	TPX70740.1	ESA42797.1		EIE76655.1	EGP91830.1	EFP90932.2	EEB05491.1	EGR48606.1	KDN44245.1	EGP91584.1	KAF9190086.1		KNE70829.1	EOR02735.1	ORY42594.1	EGR51319.1	TPX76836.1	EGF83255.1	GAN02803.1		SAL97072.1	CAZ80848.1	KAG2228843.1	KAG0189974.1	EFP86825.1	EGF82561.1	CAD6500213.1	GET02334.1		KAF9190400.1	EIE77003.1	EFP89947.2	OBZ89123.1	EGP91423.1	AOW30876.1
EFP75177.2	EHS62504.1	EEB07738.2		EDP44334.1	EGY13555.1	KAF7744057.1	EGY15180.1	KAF9131041.1	KAF9363051.1	EAA59396.1	KAF7751814.1	ORZ09754.1	KNE60469.1	ORY53303.1	KAF1801633.1	ESA42798.1		EJU01922.1	EGR45889.1	EGY14146.1	EFP88983.2	EGX47154.1	KDN44248.1	EGR47025.1	KAF9209967.1		KXN70858.1	GES97698.1	ORY50956.1	EDP45403.1	TPX32750.1	EGF97640.1	GAN01530.1		SAM03677.1	CAZ82578.1	KAG2186188.1	KAG0176983.1	EGG09714.1	EGF98324.1	EAA59739.1	KAF0505326.1		KAF9208911.1	EIE80254.1	EGY14954.1	ORX89201.1	EGP91587.1	EAU80573.1
EGF82407.1	EHY53097.1	EFP83502.1		EEB07402.1	EJU06151.1	KAF7749141.1	EGY19097.1	KAF9143891.1	KAF9402182.1	EAS29412.3	KAF7755872.1	ORZ09753.1	KNE60502.1	ORX71927.1	KAF7730695.1	AOW26827.1		GAN07055.1	EGR50778.1	KNE54028.1	EGF83498.1	EGY16316.1	KIL59119.1	EGX47867.1	KAF9310735.1		KXN71442.1	KAF0447953.1	ORY52034.1	KND00205.1	TPX34705.1	EGF98010.1	GAN01151.1		SAM05269.1	EAU92917.2	KAG2188345.1	KAG0179634.1	EGO22251.1	EGO29431.1	EAS30995.1	KAF1798884.1		KAF9315406.1	EJT96601.1	EGY23203.1	ORX91788.1	EGR44214.1	EGR51049.1
EGG06029.1	EIE85063.1	EFP83528.2		EFP74225.1	EOR01503.1	KAF7756119.1	EFP82296.2	KAF9169758.1	KAF9424285.1	EAU92568.2	KAF7758365.1	ORZ01161.1	KNE64493.1	ORY95625.1	KAF8927035.1	EGF98591.1		GES91766.1	EGX44178.1	KNE60609.1	EGF99237.1	EHY57444.1	KIS67253.1	EGY15777.1	KAF9347460.1		ORY03613.1	KAF0447954.1	OUM56559.1	KND00319.1	TPX35106.1	EGF99730.1	CEP19969.1		SAM09801.1	EGF81937.1	KAG9294692.1	KAG0177043.1	EGP89910.1	EGP90256.1	EHY54924.1	KAF3910975.1		KAF9350944.1	AFR96241.1	KNE57725.1	ORX94049.1	EGR44355.1	CAZ81543.1
EGO26927.1	EIE88938.1	EGY15508.1		EGF76386.1	KAF3903833.1	KAF8926350.1	EHY58750.1	KAF9188703.1	KAF9435464.1	EEB08772.1	KAF7759400.1	ORX92527.1	KNE65984.1	ORY97204.1	KAF8939709.1	EGO21489.1		KAF1799267.1	EGX49846.1	KNE64369.1	EGO22998.1	EIE75966.1	KIS70151.1	EHY60707.1	KAF9361239.1		ORY38406.1	KAF7753821.1	RKO85794.1	EAU84871.2	QRW24156.1	EGO21898.1	CEP18658.1		AFR95879.1	EGF84448.1	KAG0256609.1	KAG0162773.1	EGR48821.1	EGR52331.1	EAA58457.1	KAF7684044.1		KAF9363858.1	EOR02968.1	KNE60475.1	ORY97845.1	EGR48019.1	KNE66650.1
EGP83670.1	EIJ93169.1	EGY21237.1		EGG06309.1	KAF3921295.1	KAF8930576.1	EIE81042.1	KAF9190828.1	KAF9551844.1	EED79703.1	KAF8924411.1	ORX59557.1	KNE65985.1	ORZ06063.1	KAF8945246.1	EGP91369.1		KAF3920919.1	EGY20777.1	KNE64917.1	EGP86521.1	EJT99372.1	ORY77973.1	EIE87798.1	KAF9397879.1		ORZ38269.1	KAF7756813.1	TPX30527.1	EAA29019.2	QRW25107.1	EGO28421.1	CEP15732.1		AOW27583.1	EGF98128.1	KAG0255638.1	KAG0174290.1	EGX46565.1	EGX46946.1	EGP85240.1	KAF7723873.1		KAF9396151.1	EPZ36547.1	KNE63615.1	ORZ09898.1	EGX44119.1	KNE61412.1
EGP84003.1	AFM98291.1	KNE63896.1		EGO28797.1	KAF7756334.1	KAF8980939.1	EJT99489.1	KAF9197258.1	KAF9581526.1	EED80883.1	KAF8925416.1	OBZ85038.1	KNE67098.1	OUM59670.1	KAF8946119.1	EGX49780.1		KAF3922689.1	EFP88784.2	KNE72253.1	EGR49002.1	EOR00773.1	OZJ06586.1	EJU04158.1	KAF9398943.1		POG83236.1	KAF8573681.1	TPX51238.1	AOW27901.1	QRW27723.1	EGP86790.1	CEP15610.1		EAA28639.2	EGF98858.1	KAG0261927.1	KAG0167183.1	EGY22301.1	EGY15854.1	KAG8529846.1	KAF7744262.1		KAF9404096.1	EAA36202.3	KNE64802.1	ORZ20390.1	EGX46853.1	AFR94968.1
EGR48848.1	AFN83006.1	KNE67006.1		EGP83949.1	KAF8582531.1	KAF8987769.1	AFR93370.1	KAF9320602.1	KAF9909453.1	EFI26645.1	KAF8926225.1	OAQ34229.1	CAZ84169.1	OZJ05419.1	KAF8953266.1	EHY56221.1		KAF7729413.1	EFP91259.2	KNE72283.1	EGX47361.1	GAN01046.1		EOR00250.1	KAF9402534.1		QRW21468.1	KAF8588585.1	TPX69217.1	EGF77487.1	KAG8531907.1	EGP88481.1	KXN64925.1		EAA30348.1	EGF99292.1	KAG0232330.1	KAG0099546.1	EHY56391.1	EHY57594.1	CAZ79212.1	KAF7749130.1		KAF9430178.1	KDN49573.1	KNE64803.1	RHZ52429.1	EGY14052.1	EAA66624.1
EGX51025.1	EJU01617.1	KNE67628.1		EGP91461.1	KAF9426507.1	KAF8987929.1	EOR01924.1	KAF9343998.1	KAF9952738.1	EFI26781.1	KAF8926871.1	OAQ34228.1	EGR51257.1	OZJ06089.1	KAF8978143.1	EJU05500.1		KAF8589515.1	EHY54044.1	KNE72475.1	EGY17131.1	KAF0468811.1		GAN04337.1	KAF9436163.1		RGB30295.1	KAF8589859.1	TPX69895.1	EGG01008.1	KAG8532492.1	EGP89469.1	KXN65073.1		EAA63448.1	EGO19761.1	KAG0208084.1	KAG0099545.1	EIE81619.1	EIE78102.1	EGX53044.1	KAF7749132.1		KAF9548290.1	KFH64652.1	KNE67089.1	RHZ83062.1	EHS63358.1	EAA63787.1
EGY20326.1	EJW03438.1	KNE69061.1		EGR48567.1	KAF9580962.1	KAF9091445.1	EAA30300.3	KAF9364640.1	KAF9979972.1	EFP79699.1	KAF8934130.1	OAQ33743.1	EDP41787.1	PIA15575.1	KAF8927163.1	KIS65934.1		KAG0170870.1	EHY55234.1	KNE72512.1	EHY55591.1	KAF1797279.1		GES99945.1	KAF9540770.1		RIA91310.1	KAG0163650.1	TPX75295.1	EGG03546.1		EGP92685.1	KXN65074.1		EAS32623.3	EGO20498.1	KAG0241284.1	KAG0055882.1	EIE85295.1	EIE84047.1	KAF3920081.1	KAF7753209.1		KAF9586106.1	KFH72739.1	CAZ79477.1	RKP05159.1	EHY51967.1	EAA62228.1
EHY55334.1	AFR97684.1	CAZ80930.1		EGX45152.1	KAG0440373.1	KAF9092250.1	KDN39838.1	KAF9402458.1	KAF9986212.1	EFP82143.1	KAF8937942.1	OAQ33742.1	KNC98168.1	PHZ07528.1	KAF8953292.1	EOR03589.1		KAG0180502.1	EIE78529.1	CAZ82118.1	EIE77828.1	KAF3908063.1		KAF0361849.1	KAF9582935.1		RIB05969.1	KAG0194707.1	TPX75524.1	EGP83507.1		EGR46291.1	KXN65255.1		EAU87574.2	EGP90220.1	KAG0213141.1	KAG0030409.1	EJU03778.1	EIE86791.1	KAF3927736.1	KAF7753300.1		KAF9908408.1	KIL69037.1	CAZ82996.1	RKP05160.1	EHY58288.1	EAA58802.1
EIE76471.1	ELA41194.1	CAZ85345.1		EHY54223.1	KAG0440374.1	KAF9110551.1	KEI37224.1	KAF9408693.1	KAG0004235.1	EFP91185.2	KAF8941028.1	OAQ33615.1	KND04196.1	PHZ09810.1	KAF9103916.1	EOR03590.1		KAG0190349.1	EIE82150.1	CAZ85537.1	EIE89247.1	KAF3912286.1		KAF1804287.1	KAF9907251.1		RKO93677.1	KAG0298693.1	TPX75914.1	EGP84858.1		EGR48403.1	KXN65265.1		EDN94526.1	EGP90966.1	KAG0205654.1	KAG0030408.1	EOQ99814.1	EIE89336.1	EDN99048.1	KAF8937420.1		KAF9982696.1	KIS67881.1	CAZ85363.1	RKP07011.1	EHY61172.1	CAG83277.1
EIE80885.1	ELA48333.1	EGR45769.1		EIE80327.1	KAG5461469.1	KAF9115417.1	KFH68785.1	KAF9422886.1	KAG0028825.1	EGF80301.1	KAF8943432.1	OAQ33614.1	EAU92582.2	RCH86753.1	KAF9104831.1	POG58332.1		KAG2200904.1	EJT97010.1	EGR44636.1	EJU05114.1	KAF7746791.1		KAF3910631.1	KAF9940078.1		RKP05690.1	KAG8527490.1	TPX76817.1	EGX43822.1		EGR48491.1	KXN65266.1		EDO04079.1	EGR45531.1	KAG0378128.1	KAF9996219.1	GAN03987.1	EJT99255.1	CAD6502915.1	KAF8941505.1		KAF9988419.1	GAN09894.1	EGR46427.1	RKP08087.1	EIE78990.1	SAM09774.1
EIJ94085.1	ELQ75663.1	EGR45770.1		EIJ94155.1	KDN37239.1	KAF9123899.1	KIL70903.1	KAF9537733.1	KAG0048320.1	EGF99044.1	KAF8944577.1	OAQ26923.1	EAA34499.2	RCH91300.1	KAF9115722.1	POG69751.1		KAG2203906.1	AFR95103.1	EGR49422.1	EOR00434.1	KAF8580179.1		KAF3914263.1	KAF9984687.1		RKP35911.1	KAG9284706.1	TPX30800.1	EGX43994.1		EGX51249.1	KXN65313.1		EDP44638.1	EGR52515.1	KAG0355936.1	KAF9990382.1	GAN09183.1	EOR04120.1	CAG83378.1	KAF8944794.1		KAG0005688.1	GAN04081.1	EGR48564.1	RKP08772.1	EIE88281.1	SAL95503.1
EJU01455.1	EOB13892.1	EGR45966.1		EJU06024.1	KEI42032.1	KAF9125466.1	KIS69986.1	KAF9580248.1	KAG0087096.1	EGG08938.1	KAF8949118.1	OAD73334.1	AOW31297.1	RCH98323.1	KAF9116097.1	KEI36758.1		KAG2219529.1	KDN38387.1	EDP42880.1	GAN03225.1	KAF8938523.1		KAF7721521.1	KAG0001660.1		RUP45986.1	KEI40215.1	TPX31720.1	EHY56637.1		EGX53914.1	KXN65845.1		EEB06548.2	EGX45107.1	KAG0356274.1	KAF9980174.1	GES85350.1	EPZ33414.1	DAA07513.1	KAF8952796.1		KAG0021538.1	CEP18101.1	EDP42668.1	RKP08835.1	EJU02610.1	KAG8530926.1
EJW03733.1	EOR03779.1	EGR46908.1		EJW01702.1	KIL54947.1	KAF9150086.1	GAN01160.1	KAF9900530.1	KAG0206300.1	EGG11681.1	KAF8955012.1	OAD71229.1	EGF83655.1	RCH98943.1	KAF9120032.1	KDN53294.1		KAG2221387.1	KEI37261.1	KNC97530.1	GAN07347.1	KAF8947020.1		KAF7751652.1	KAG0019560.1		TPX30991.1	KIL67415.1	TPX34706.1	EJU06264.1		EGY14047.1	KXN66507.1		EEB07239.2	EGX46693.1	KAG0328827.1	KAF9907388.1	KAF0499387.1	GAN03071.1	AOW26894.1	KAF8975040.1		KAG0051649.1	CEP13495.1	KNC97699.1	RKP08847.1	EJU04124.1	QRW16274.1
ELA40973.1	EPZ34220.1	EDP41933.1		ELA42143.1	KIL55826.1	KAF9172119.1	CEP15096.1	KAF9926200.1	KAG0213176.1	EGO19883.1	KAF8957933.1	KXN73629.1	EGG05254.1	RKP37933.1	KAF9127024.1	KFH63187.1		KAG2232391.1	KFH62516.1	KNC97531.1	GET02893.1	KAF8949232.1		KAF8585929.1	KAG0047462.1		TPX55436.1	KIS70920.1	TPX36195.1	KIS70323.1		EGY14750.1	KXN66847.1		EFP78743.1	EGY13472.1	KAG0329087.1	KAF9581864.1	KAF1797354.1	GAN08077.1	AOW27359.1	KAF8977924.1		KAG0098066.1	EAS28716.3	KNC98537.1	RKP10542.1	AFR98312.2	KAG2219690.1
ELA46464.1	KCZ82250.1	EDP45169.1		ELA46407.1	KIL55827.1	KAF9194290.1	EAS34489.2	KAF9989282.1	KAG0223623.1	EGO29385.1	KAF8966852.1	KXN73628.1	EGO27898.1	RKP39741.1	KAF9084062.1	KFH69577.1		KAG8529593.1	KFH62698.1	KNC98086.1	KAF0526026.1	KAF8949500.1		KAF8926033.1	KAG0099630.1		TPX63834.1	KND01453.1	TPX36647.1	EOR00809.1		EGY16714.1	KXN66848.1		EFP94321.1	EGY13641.1	KAG0325592.1	KAF9549736.1	KAF1798855.1	GAN10253.1	DAA08612.1	KAF8984070.1		KAG0195576.1	KNC97070.1	EAU90502.2	RKP25814.1	KEI36752.1	KAG2190943.1
ELQ76392.1	KDN35944.1	KNC97734.1		EOB15381.1	KIL55828.1	KAF9196712.1	KNC97541.1	KAF9995325.1	KAG0226556.1	EGO30998.1	KAF9025376.1	KXN73627.1	EGP86736.1	RKO87727.1	KAF9100096.1	KIL69789.1		KDN41988.1	KFH64258.1	KNC99075.1	KAF1796298.1	KAF8952616.1		KAF8940618.1	KAG0171841.1		TPX67706.1	KNE57078.1	KAF3904632.1	KEI39242.1		EGY17387.1	KXN66850.1		EGG05486.1	EFP83309.2	KAG0273776.1	KAF9402366.1	KAF3907352.1	GES73075.1	EIE78041.1	KAF9093825.1		KAG0214389.1	KND03283.1	EAA27340.3	RUP52471.1	KFH65435.1	KAG2237788.1
EOB11989.1	KEI41998.1	KND00502.1		EOR00403.1	KIL57566.1	KAF9208882.1	KNE58818.1	KAG0029683.1	KAG0259753.1	EGP88218.1	KAF9029290.1	KXN73618.1	EGX48347.1	RKO88130.1	KAF9142561.1	CEP16897.1		KIL62472.1	KFH67737.1	KND04052.1	KAF1796957.1	KAF8975907.1		KAF8946675.1	KAG0180990.1		TPX77572.1	KNE70828.1	KAF3908094.1	KEI40219.1		EGY18376.1	KXN66852.1		EGO20195.1	EHY55473.1	KAG0286568.1	KAF9418011.1	KAF3926131.1	KAF0497670.1	PHZ17844.1	KAF9101364.1		KAG0233009.1	KND03286.1	EAA32064.3	RUS13806.1	KIS66131.1	KAG9283986.1
EOB13211.1	KFG25754.1	KND00503.1		EPZ31112.1	KIS69310.1	KAF9313035.1	KNE71692.1	KAG0057164.1	KAG0261836.1	EGR51994.1	KAF9081825.1	KXN73617.1	EHY58232.1	RKP00830.1	KAF9145866.1	GAN00971.1		KIS71940.1	KFH71927.1	EAU88054.2	KAF3908696.1	KAF8983475.1		KAF8979384.1	KAG0192600.1			KXN69746.1	KAF3925435.1	KDN46454.1		EGY19206.1	KXN66853.1		EGP88373.1	EHY56327.1	KAG0193407.1	KAF9433973.1	KAF7724023.1	KAF1798547.1	RCH93543.1	KAF9110662.1		KAG0243335.1	KND03287.1	ESA43238.1	TPX59122.1	KIS71125.1	KAG0186687.1
EOQ99527.1	KFH65713.1	KND00504.1		EPZ31113.1	KNE60597.1	KAF9315126.1	KXS10027.1	KAG0099150.1	KAG0277205.1	EGX47247.1	KAF9088052.1	KXN73616.1	EJU02596.1	RKP04089.1	KAF9149153.1	GAN08361.1		KND02418.1	KIL71543.1	EAU88101.2	KAF3923268.1	KAF9016826.1		KAF9089103.1	KAG0197480.1			KXS15880.1	KAF3901416.1	KIL68072.1		EGY19549.1	KXN66854.1		EGP89688.1	EIE90652.1	KAG0190289.1	KAF9352945.1	KAF7732587.1	KAF1802797.1	RCH96901.1	KAF9110663.1		KAG0257349.1	KND03876.1	ESA43239.1	TPX69767.1	GAN06692.1	KAG0177766.1
EQB61605.1	KFH71158.1	EAU84743.1		EQB60498.1	KTW27390.1	KAF9349455.1	KXS10113.1	KAG0173927.1	KAG0295814.1	EGX49145.1	KAF9090081.1	KXN65788.1	KIS68858.1	RUP45046.1	KAF9155336.1	KXS18807.1		OAD66683.1	KIS67321.1	EAU88102.1	KAF7727443.1	KAF9082272.1		KAF9097872.1	KAG0197811.1			OMH84099.1	KAF3911123.1	KTW30198.1		EGY20852.1	KXN66856.1		EGR45270.1	EJT98917.1	KAG0182305.1	KAF9316396.1	KAF8574269.1	KAF1805693.1	GAN10785.1	KAF9110715.1		KAG0263411.1	KNE56915.1	AOW27694.1	TPX68617.1	GAN05721.1	KAG0176276.1
GAN04535.1	KGG52229.1	EAU84867.2		GAN03487.1	KXS12861.1	KAF9351407.1	SAM04199.1	KAG0181036.1	KAG0316126.1	EGY18815.1	KAF9093880.1	KIS70786.1	EOQ99873.1	RUS13639.1	KAF9175570.1	OAQ33012.1		OBZ83868.1	GAN03101.1	EAU88215.2	KAF8590956.1	KAF9090835.1		KAF9097873.1	KAG0226032.1			ORX70525.1	KAF3927123.1	RKO86844.1		EFP79605.2	KXN66939.1		EGX49533.1	EJT99142.1	KAG0179750.1	KAF9316395.1	KAF8575606.1	KAF3907399.1	KAF1796818.1	KAF9129865.1		KAG0272557.1	KNE61518.1	ELA48146.1	TPX73635.1	CEP18713.1	KAG0167952.1
GAN05806.1	KHN70526.1	EAA27759.1		GES82784.1	KXS12862.1	KAF9353961.1	SAL95484.1	KAG0192278.1	KAG0349342.1	EHY54405.1	KAF9095913.1	KIL66919.1	POG72359.1	RUS13820.1	KAF9175948.1	OBZ90448.1		ORX56424.1	GAN01421.1	EAU90489.2	KAF8924086.1	KAF9095868.1		KAF9106352.1	KAG0239025.1			ORX70526.1	KAG4104210.1	TPX62010.1		EFP79618.2	KXN67514.1		EGX54270.1	EOR00205.1	KAG0175202.1	KAF9350632.1	KAF8582028.1	KAF3928395.1	KAG2204218.1	KAF9138068.1		KAG0287754.1	KNE61519.1	EGF79799.1	TPX33459.1	CEP10098.1	KAG0166321.1
GES75768.1	KIL66072.1	EAA35826.1		KAF0365767.1	OLL22507.1	KAF9395789.1	OAD76113.1	KAG0203085.1	KAG0349873.1	EIE76084.1	KAF9102099.1	KIL61066.1	POG74888.1	RUS16140.1	KAF9188932.1	ORZ37343.1		ORX62400.1	CEP18094.1	EAA31403.1	KAF8930034.1	KAF9100424.1		KAF9109896.1	KAG0262943.1			ORY07714.1	KAG8528665.1	TPX68058.1		EHS63224.1	KXN67516.1		EGY16692.1	EOR00855.1	KAG0170175.1	KAF9196681.1	KAF8928887.1	KAF7721420.1	GAN08558.1	KAF9154683.1		KAG0318092.1	KNE61520.1	EGF80005.1	TPX54812.1	EAS29554.3	KAF9134853.1
KAF0500235.1	KIS71024.1	AOW28582.1		KAF0470350.1	ORY52558.1	KAF9404776.1	OAQ33433.1	KAG0212703.1	KAG0366873.1	EIE84760.1	KAF9102588.1	KIL56994.1	EPZ31294.1	TPX51569.1	KAF9181492.1	ORZ37357.1		ORX82000.1	CEP13290.1	ESA42296.1	KAF8932200.1	KAF9102856.1		KAF9127071.1	KAG0267673.1			ORY36372.1	KAG8530363.1	TPX55498.1		EFP75529.2	KXN67770.1		EGY21101.1	EPZ32875.1	KAG0098581.1	KAF9189772.1	KAF8930504.1	KAF7728305.1	KAF1797127.1	KAF9171516.1		KAG0344759.1	KNE68204.1	EGF82147.1	TPX60730.1	KJF61152.1	KAF7720908.1
KAF1799372.1	GAN08133.1	AOW30868.1		KAF0504366.1	QRW23444.1	KAF9407935.1	OBZ90534.1	KAG0221704.1	KAG0380010.1	EIE91373.1	KAF9106252.1	KFH66768.1	KEI38876.1	TPX66012.1	KAF9187323.1	ORX90341.1		ORX89074.1	EAS35856.3	ESA42297.1	KAF8937220.1	KAF9104118.1		KAF9140983.1	KAG0271073.1			ORY36373.1	KAG8532021.1	KAF3925622.1		EFP77243.2	KXN67771.1		EHY55677.1	EPZ35907.1	KAG0054747.1	KAF9184760.1	KAF8945411.1	KAF7729368.1	KAG2200334.1	KAF9174051.1		KAG0353656.1	KNE68289.1	EGO22414.1	KAF0465664.1	KNC98364.1	KAF1800873.1
KAF1805658.1	GAN03028.1	ELA47199.1		KAF0525112.1	TPX72546.1	KAF9432686.1	AOW28301.1	KAG0233719.1	KAG5462919.1	EJT99266.1	KAF9107575.1	KFH66767.1	KDN53175.1	TPX66194.1	KAF9199000.1	ORX43557.1		ORY97230.1	EAS31594.3	AOW26771.1	KAF8938273.1	KAF9117527.1		KAF9147722.1	KAG0286509.1			ORZ38270.1		KAF3914718.1		EHY55329.1	KXN67773.1		EHY57421.1	AFR96881.2	KAG0034037.1	KAF9175492.1	KAF8948285.1	KAF7750690.1	OBZ88225.1	KAF9179866.1		KAG0364447.1	KNE69594.1	EGP86459.1	KAF0465667.1	KNC98739.1	KAF0446649.1
KAF3912035.1	CEP14917.1	EGF80228.1		KAF1803149.1	TPX73753.1	KAF9543281.1	OLL25981.1	KAG0259277.1	KAG9066894.1	EJU02565.1	KAF9113777.1	KFH66721.1	KFH71243.1	TPX71926.1	KAF9363529.1	ORX52158.1		ORZ01189.1	EAS29957.2	AOW26788.1	KAF8941817.1	KAF9133274.1		KAF9171221.1	KAG0319784.1			OZJ06850.1		KAF3924967.1		EHY59046.1	KXN67774.1		EHY61196.1	ESA44317.1	KAF9997422.1	KAF9150814.1	KAF8951950.1	KAF7754096.1	KAG2214231.1	KAF9180042.1		KAG0379850.1	KNE69668.1	EGP88387.1	KAF1800892.1	KNE64934.1	KAF0438674.1
KAF3926352.1	CEP10201.1	EGF99266.1		KAF3910596.1		KAF9586512.1	OLY77775.1	KAG0263007.1	KAG9303947.1	EOR00207.1	KAF9115560.1	KFH65243.1	KFH71791.1	TPX34818.1	KAF9363810.1	ORY76741.1		ORZ09921.1	KNC99489.1	AOW30608.1	KAF8942734.1	KAF9136013.1		KAF9182934.1	KAG0327415.1			PIA15400.1		KAF8591416.1		EHY59960.1	KXN68405.1		EIE81151.1	ESA44318.1	KAF9995207.1	KAF9141789.1	KAF8972383.1	KAF8589131.1	KAG2229171.1	KAF9187733.1		KAG9065637.1	KXN64613.1	EGP89031.1	KAF8587875.1	KXS18129.1	TPX60932.1
KAF7682561.1	EAS27855.3	EGG09764.1		KAF3922383.1		KAF9904400.1	OLY85215.1	KAG0277982.1	KFH69043.1	EOR00346.1	KAF9119633.1	KFH64783.1	KFH71828.1	TPX54922.1	KAF9311322.1	ORY51475.1		ORZ15834.1	KNC99655.1	EGF81849.1	KAF8953535.1	KAF9145463.1		KAF9183226.1	KAG0356755.1			POG80155.1		KAG8532065.1		EIE85421.1	KXN68640.1		EIE81264.1	KDN51452.1	KAF9990260.1	KAF9086027.1	KAF8976240.1	KAF8928558.1	ORZ00430.1	KAF9196743.1		KAG9301898.1	KXN66471.1	EGX51266.1	KAG9306815.1	SAL97604.1	TPX69731.1
KAF7702630.1	KKO76179.1	EGO27501.1		KAF7682832.1		KAF9926166.1	OMH80840.1	KAG0288424.1	KNE62196.1	KAF0445052.1	KAF9123942.1	KEI42021.1	KFH71931.1	TPX54935.1	KAF9318501.1	ORX70183.1		OZJ05074.1	KNE55077.1	EGF97060.1	KAF8955077.1	KAF9150366.1		KAF9209341.1	KAG0370437.1			PVU93681.1		CAD6502270.1		EIE87900.1	KXN68641.1		EIE86354.1	KDN52515.1	KAF9985983.1	KAF9133131.1	KAF8983509.1	KAF8928775.1	KAG2223682.1	KAF9207334.1		KFH70513.1	KXN66475.1	EGX52098.1	KAG2174535.1	OAD72349.1	TPX71160.1
KAF7722710.1	KND01022.1	EGO27586.1		KAF7701695.1		KAF9983706.1	OMJ20483.1	KAG0323377.1	KNE63180.1	KAF0504795.1	KAF9124107.1	KEI38227.1	KGG52337.1	TPX59366.1	KAF9344053.1	ORY91313.1		PHZ13543.1	KNE56746.1	EGG00747.1	KAF8975746.1	KAF9156694.1		KAF9312576.1	KAG0375316.1			PVU96918.1				EJU00971.1	KXN68642.1		EIE90414.1	KEI39397.1	KAF9981350.1	KAF9110840.1	KAF9016538.1	KAF8930176.1	KAG0175532.1	KAF9310157.1		KFH73052.1	KXN66476.1	EJW02756.1	KAG2172301.1	OAD77611.1	TPX53552.1
KAF7740532.1	KNE55921.1	EGP84066.1		KAF7725552.1		KAG0004538.1	OMJ26423.1	KAG0352775.1	KXN67834.1	KAF0504796.1	KAF9130082.1	KDN52437.1	KIL71557.1	TPX62063.1	KAF9358048.1	ORY91898.1		POG69495.1	KNE65344.1	EGG01481.1	KAF8982578.1	KAF9166557.1		KAF9356755.1	KAG2186238.1			PVZ99549.1				AFR93859.1	KXN68649.1		EJU00207.1	KEI42659.1	KAF9981294.1	KAF9108890.1	KAF9081609.1	KAF8930334.1	KAG0183398.1	KAF9320646.1		KND01527.1	KXN66477.1	EHY52286.1	KAG2236460.1	OAQ35899.1	RIB10810.1
KAF7743791.1	KNE58725.1	EGP89155.1		KAF7732156.1		KAG0022309.1	ORX61391.1	KAG0366358.1	KXS14275.1	KAF0507726.1	KAF9135516.1	KDN35861.1	CEP07305.1	KAF1803386.1	KAF9426317.1	ORZ21055.1		QRW25286.1	KNE66449.1	EGG09471.1	KAF9085527.1	KAF9173991.1		KAF9365513.1	KAG2188315.1			QRW27050.1				EOR00328.1	KXN68650.1		EOR01453.1	KFH64392.1	KAF9904623.1	KAF8935525.1	KAF9090487.1	KAF8945492.1	KAG0194628.1	KAF9347694.1		KNE55459.1	KXN66478.1	EHY57910.1	KAG2206618.1	OBZ80948.1	RIB02154.1
KAF8586937.1	KRH93917.1	EGX49345.1		KAF7743449.1		KAG0031815.1	ORX70766.1	KAG0377840.1	KXS14326.1	KAF1796387.1	KAF9138322.1	KAG9072016.1	CEP08862.1	KAF1805778.1	KAF9436251.1	ORZ23679.1		QRW25357.1	KNE66450.1	EGX46941.1	KAF9094267.1	KAF9182377.1		KAF9402570.1	KAG2199981.1			RGB40735.1				EPZ31998.1	KXN68653.1		EPZ31007.1	KFH71214.1	GES75891.1	KAF8980212.1	KAF9101627.1	KAF8965175.1	EIE79579.1	KAF9348710.1		KNE60123.1	KXN66479.1	ELA42863.1	KAG2217677.1	OBZ90037.1	RIA87149.1
KAF8934871.1	KTW26659.1	EGX53432.1		KAF8580282.1		KAG0047570.1	ORX90622.1	KAG2184027.1	KXS15116.1	KAF1799192.1	KAF9142976.1	KAG9072015.1	CEP14250.1	KAG2176577.1	KAF9412299.1	ORZ17664.1		RCH93627.1	KXS10296.1	EGX54328.1	KAF9095295.1	KAF9187224.1		KAF9416238.1	KAG2214065.1			RIA99757.1				AFR96473.2	KXN68657.1		KAF0395885.1	KFH72502.1	KAF9584158.1	KAF8938151.1	KAF9103521.1	KAF8975021.1	EIE80171.1	KAF9357361.1		KXN69007.1	KXN69372.1	EIJ94698.1	KAG2202893.1	AOW30136.1	RHZ82979.1
KAF8938793.1	KXN65808.1	EJW01963.1		KAF8591601.1		KAG0089706.1	ORX90701.1	KAG2184473.1	KXS18080.1	KAF3921689.1	KAF9147567.1	KAG9068029.1	CEP15689.1	KAG2188200.1	KAF9430329.1	ORZ22147.1		RCH96495.1	KXS14116.1	EGX54365.1	KAF9107957.1	KAF9190242.1		KAF9439009.1	KAG2216579.1			RIB17343.1				AGV14538.1	KXN69083.1		KAF1798450.1	KGG52601.1	KAF9580537.1	KAF8924584.1	KAF9130592.1	KAF8981177.1	PHZ07747.1	KAF9361420.1		KXS10419.1	KXN69446.1	AFM99124.1	SAL96405.1	OLL23350.1	RCI00333.1
KAF8938852.1	KXN66329.1	EJW01984.1		KAF8926348.1		KAG0096445.1	ORY08393.1	KAG2203563.1	OAQ35213.1	KAF3922790.1	KAF9147652.1	KAG9068028.1	CEP15902.1	KAG2181024.1	KAF9537933.1	OUM61555.1		RGB36009.1	KXS21697.1	EJW04451.1	KAF9112082.1	KAF9203965.1		KAF9550713.1	KAG2236596.1			RKO88110.1				ESA41790.1	KXN69084.1		KAF1798920.1	KIL65222.1	KAF9538719.1	KAF7726604.1	KAF9137101.1	KAF8983008.1	RCH93012.1	KAF9364915.1		KXS11281.1	KXN69885.1	AFN83835.1	SAM04877.1	OLL24675.1	PHZ10020.1
KAF8948691.1	KXS14286.1	EHY53164.1		KAF8944305.1		KAG0167438.1	ORY35976.1	KAG2207482.1	ORZ22819.1	KAF7729452.1	KAF9154884.1	KAG9067925.1	GAN04247.1	KAG2181985.1	KAF9549808.1	OZJ06779.1		RIA79449.1	SAM08968.1	EJW04452.1	KAF9114723.1	KAF9309179.1		KAF9583072.1	KAG4081732.1			RKP04396.1				ESA41791.1	KXN72560.1		KAF1801206.1	KIL70627.1	KAF9383800.1	KAF1797703.1	KAF9152493.1	KAF8983276.1	GAN06944.1	KAF9398405.1		KXS18081.1	KXN74010.1	EJT97603.1		OLL25011.1	ORZ12420.1
KAF8963551.1	KXS16272.1	EHY59147.1		KAF8977991.1		KAG0179087.1	ORY94011.1	KAG2214687.1	ORZ32396.1	KAF7732108.1	KAF9156643.1	KAG9067924.1	GAN07429.1	KAG2234601.1	KAF9581216.1	PIA17894.1		RIA83237.1	SAM07006.1	EHY52200.1	KAF9129892.1	KAF9316477.1		KAF9904032.1	KAG4089288.1			RKP37236.1				ESA41792.1	KXN72688.1		KAF1802787.1	KIS70131.1	KAF9402847.1	TPX33971.1	KAF9169261.1	KAF8987668.1	CEP08296.1	KAF9401569.1		KXS19299.1	KXS11271.1	ELQ73830.1		ORX48212.1	ORY98701.1
KAF8981569.1	SAM05675.1	ELA42065.1		KAF8980822.1		KAG0187601.1	ORZ14543.1	KAG2227754.1	POG72637.1	KAF7741242.1	KAF9163260.1	KAG9065387.1	GAN09606.1	KAG2236787.1	KAF9903563.1	PHZ12825.1		RIA84221.1	SAM04130.1	EHY56744.1	KAF9136168.1	KAF9349675.1		KAF9982388.1	KAG4089514.1			RUS20338.1				KDN36425.1	KXN72689.1		KAF1803730.1	KIS71210.1	KAF9434889.1	TPX69884.1	KAF9169779.1	KAF8998447.1	KAF1801000.1	KAF9408328.1		OAQ32306.1	KXS19405.1	KIS66357.1		ORX71416.1	ORX60610.1
KAF9016187.1	SAM04629.1	EIJ93437.1		KAF9097196.1		KAG0210155.1	ORZ24844.1	KAG9063607.1	RGB27572.1	KAF7745454.1	KAF9177765.1	KAG8528570.1	GAN10883.1	KAG2197452.1	KAF9913014.1	PJF19622.1		RKO84262.1	SAM03673.1	EHY58109.1	KAF9145498.1	KAF9353506.1		KAF9998342.1	KAG4107308.1			TPX30587.1				KDN52001.1	KXN72693.1		KAF1807116.1	GAN11187.1	KAF9433668.1	RUS15884.1	KAF9176494.1	KAF9091625.1	KAG2208378.1	KAF9423742.1		ORY40135.1	SAM06141.1	EOB15468.1		ORY36192.1	ORX56732.1
KAF9088567.1	SAL96628.1	AFM98834.1		KAF9105411.1		KAG0211655.1	ORZ39923.1	KAG9306600.1	RHZ54733.1	KAF7747207.1	KAF9178469.1	KAG5458449.1	KTW26439.1	KAG2200869.1	KAF9982112.1	PVV03697.1		RKP23260.1	OAD73023.1	AFM99238.1	KAF9145619.1	KAF9356048.1		KAG0020598.1	KAG9069610.1			TPX53899.1				KEI40865.1	KXN73744.1		KAF3909688.1	GAN04839.1	KAF9353915.1	RUS13452.1	KAF9181374.1	KAF9095006.1	KAG2212628.1	KAF9430930.1		ORY50852.1	SAM05446.1	KCZ82100.1		ORY95239.1	ORX95111.1
KAF9092523.1	OAD66076.1	AFN83552.1		KAF9115419.1		KAG0217782.1	OZJ02432.1	KFH69129.1	RIA93075.1	KAF7747208.1	KAF9185921.1	KAG2235672.1	KXN65688.1	KAG2217600.1	KAF9987061.1	PVU92764.1		SAM02606.1	OAQ23695.1	AFN83948.1	KAF9146785.1	KAF9388415.1		KAG0052014.1	KFH71259.1			TPX58251.1				KEI42833.1	SAM05288.1		KAF3927753.1	CEP13107.1	KAF9349381.1	RUP51234.1	KAF9181488.1	KAF9105546.1	KAG2234126.1	KAF9434254.1		ORZ11319.1	SAL99470.1	EOR04762.1		ORY97717.1	OAD68423.1
KAF9101713.1	OAD72507.1	EJT97489.1		KAF9128409.1		KAG0223583.1	PHZ16026.1	KND02407.1	RIB02087.1	KAF7749003.1	KAF9186483.1	KAG2234840.1	KXS11617.1	KAG2203942.1	KAF9980517.1	PVU92053.1		SAM05026.1	OAQ23696.1	KIS67769.1	KAF9154321.1	KAF9397324.1		KAG0100645.1	KNC96679.1			TPX67654.1				KFH69900.1	SAM05763.1		KAF7721022.1	CEP09495.1	KAF9316585.1	ORZ24785.1	KAF9186342.1	KAF9105712.1	OBZ87804.1	KAF9435952.1		ORZ40155.1	SAL98462.1	POG65039.1		ORZ23784.1	GAN10527.1
KAF9113561.1	OAG28827.1	EJU06038.1		KAF9139432.1		KAG0256685.1	PIA13969.1	KND02875.1	TPX38351.1	KAF7758243.1	KAF9187694.1	KAG2222765.1	KXS21305.1	KAG2205956.1	KAF9982007.1	PVZ98088.1		TPX35934.1	OAQ26230.1	EOB13364.1	KAF9164031.1	KAF9422769.1		KAG0175680.1	KNE58253.1			TPX68626.1				KIL67818.1	SAM00675.1		KAF7728014.1	CEP07910.1	KAF9366885.1	ORY37945.1	KAF9198744.1	KAF9106302.1	SAL99916.1	KAF9438962.1		POG81325.1	SAL97629.1	EPZ34196.1		ORZ25468.1	CEP19854.1
KAF9131669.1	OAG32852.1	KIS68524.1		KAF9149229.1		KAG0265842.1	POG73524.1	KNE62584.1	TPX39305.1	KAF8585127.1	KAF9190662.1	KAG2207881.1	OAD66500.1	KAG4092215.1	KAF9997105.1	RCH82334.1		TPX46236.1	OAQ26266.1	EOB13366.1	KAF9173797.1	KAF9423639.1		KAG0181996.1	KXS12339.1			TPX75107.1				KIL71834.1	SAL98987.1		KAF7730036.1	EAS36680.3	KAF9365090.1	ORY35245.1	KAF9308261.1	KAF9108796.1	ORZ18632.1	KAF9545328.1		RGB30411.1	SAL96570.1	EPZ36112.1		ORZ40956.1	KIL67356.1
KAF9139013.1	OAQ23657.1	KIS68944.1		KAF9170070.1		KAG0275952.1	PVU85466.1	KXN69909.1	TPX55775.1	KAF8589114.1	KAF9191531.1	KAG2198930.1	OAD67187.1	KAG4092297.1	KAF9997290.1	RHZ67780.1		TPX54211.1	OAQ27521.1	KCZ80285.1	KAF9175371.1	KAF9437905.1		KAG0192988.1	OAD69899.1							KIS69176.1	SAL97938.1		KAF7732116.1	KNC95884.1	KAF9199024.1	OAQ34749.1	KAF9309616.1	KAF9111381.1	ORX53925.1	KAF9580745.1		RHZ61261.1	OAD74417.1	EQB61960.1		OZJ03016.1	POG82522.1
KAF9148339.1	OBZ88127.1	EOB13229.1		KAF9187413.1		KAG0325190.1	PVV02261.1	KXS11408.1	TPX62736.1	KAF8924208.1	KAF9195023.1	KAG2196219.1	OAD69818.1	SAL99863.1	KAG0029420.1	RHZ67834.1		TPX71825.1	OAQ28516.1	EOR03532.1	KAF9180370.1	KAF9439248.1		KAG0199733.1	OAQ22491.1							KIS69519.1	SAL97781.1		KAF7749712.1	KNC99506.1	KAF9194050.1	GAN08142.1	KAF9347675.1	KAF9115806.1	OAD72957.1	KAF9586006.1		RIA99043.1	OAD77745.1	KEI40255.1		OZJ03601.1	KIS68909.1
KAF9150349.1	OBZ90659.1	EOB14829.1		KAF9191555.1		KAG0343328.1	PWA01255.1	OAD78243.1		KAF8926389.1	KAF9196929.1	KAG2194686.1	OAD75889.1		KAG0033322.1	RGB37206.1		TPX78533.1	OAQ30377.1	POG64263.1	KAF9180410.1	KAF9545585.1		KAG0207886.1	OAQ22492.1							GAN03492.1	SAL95267.1		KAF8591686.1	KNE54947.1	KAF9187843.1	CEP09934.1	KAF9353217.1	KAF9130340.1	KAF7725147.1	KAF9904449.1		RIB08383.1	OAD80421.1	KDN48229.1		PHZ09720.1	EGF81966.1
KAF9173843.1	AOW26991.1	KCZ81302.1		KAF9209261.1		KAG0351283.1	RCH85397.1	OAQ25213.1		KAF8936233.1	KAF9198056.1	KAG2180399.1	OAD78681.1		KAG0051949.1	RGB37455.1			OBZ86166.1	POG65309.1	KAF9185831.1	KAF9551344.1		KAG0214073.1	OBZ91813.1							GAN01566.1	OAD65422.1		KAF8923606.1	KNE55032.1	KAF9190023.1	KFH71534.1	KAF9363573.1	KAF9137126.1	KAG0171921.1	KAF9959215.1		RKO93200.1	OAQ22688.1	KFG27313.1		PHZ17399.1	ESA43083.1
KAF9181048.1	OLL23417.1	EOQ98658.1		KAF9321839.1		KAG0357980.1	RCH87468.1	OBZ91285.1		KAF8936471.1	KAF9201454.1	KAG2174772.1	OAQ36245.1		KAG0052678.1	RIA85878.1			AOW29426.1	POG65333.1	KAF9190470.1	KAF9581111.1		KAG0235790.1	ORX50413.1							CEP13588.1	OBZ83549.1		KAF8926360.1	KNE56601.1	KAF9189625.1	EFP85269.2	KAF9366928.1	KAF9145121.1	KAG0181374.1	KAF9981390.1		TPX32203.1	OAQ34098.1	KFH67861.1		PIA18945.1	KND00459.1
KAF9186001.1	OLY80631.1	EOQ98662.1		KAF9344771.1		KAG0366007.1	RGB23847.1	ORX46270.1		KAF8939580.1	KAF9314240.1	KAG0380984.1	OAQ36290.1		KAG0096757.1	RIA92869.1			OLY80382.1	EPZ30848.1	KAF9191667.1	KAF9582761.1		KAG0242268.1	ORX58717.1							CEP11565.1	OBZ83696.1		KAF8934152.1	KNE56702.1	KAF9159341.1	RUP51578.1	KAF9390423.1	KAF9153177.1	KAG0191183.1	KAF9995810.1		TPX38795.1	OBZ82411.1	KFH70543.1		POG62006.1	EEB08102.1
KAF9186378.1	OMH83676.1	POG60211.1		KAF9351318.1		KAG0373279.1	RHZ75856.1	ORX58846.1		KAF8950966.1	KAF9317154.1	KAG0380983.1	OBZ85665.1		KAG0098098.1	RIB09797.1			OLY85213.1	EQB60522.1	KAF9195067.1	KAF9912072.1		KAG0255878.1	ORX78916.1							EAS36512.3	OBZ87417.1		KAF8937355.1	KTW25726.1	KAF9153153.1	OMH85354.1	KAF9394817.1	KAF9156436.1	KAG2221429.1	KAF9997018.1		TPX58200.1	OBZ84944.1	KGG51600.1		POG72604.1	EIE82787.1
KAF9190685.1	OQS54191.1	POG70127.1		KAF9396272.1		KAG2186406.1	RIA96947.1	ORX83204.1		KAF8971973.1	KAF9321890.1	KAG0380472.1	OBZ85932.1		KAG0163354.1	RKP13977.1			OMJ07739.1	KEI39478.1	KAF9204055.1	KAF9912457.1		KAG0257411.1	ORY77093.1							KNC98530.1	OBZ88258.1		KAF8983778.1	KTW28135.1	KAF9143229.1	EFP85270.1	KAF9421940.1	KAF9158555.1	OBZ80918.1	KAG0006603.1		TPX58774.1	AOW28403.1	KGG53018.1		RCH88318.1	CAA21246.1
KAF9192044.1	ORX44851.1	EPZ36214.1		KAF9404947.1		KAG2189082.1	RIB11681.1	ORY37669.1		KAF8979068.1	KAF9346215.1	KAG0379699.1	OBZ87048.1		KAG0293284.1	RKP06848.1			OMJ14927.1	KEI40242.1	KAF9206873.1	KAF9985646.1		KAG0263960.1	ORY77094.1							KNC98728.1	OBZ90519.1		KAF8985691.1	KXN68362.1	KAF9086942.1	KAG0260116.1	KAF9430420.1	KAF9163309.1	ORZ03196.1	KAG0030444.1		TPX60086.1	OLL26212.1	KHN69617.1		RCH88884.1	RGB26036.1
KAF9205646.1	ORX46768.1	KEI36724.1		KAF9432126.1		KAG2195163.1	RKO85576.1	ORZ02395.1		KAF9024074.1	KAF9355578.1	KAG0379698.1	OBZ87270.1		KAG0294406.1	RKP27435.1			OMJ19447.1	KDN44931.1	KAF9209375.1	KAF9993736.1		KAG0266465.1	ORY78735.1							KNE60967.1	OBZ90672.1		KAF9018766.1	KXN69690.1	KAF9126254.1	CAD6502307.1	KAF9432275.1	KAF9187637.1	GAN02294.1	KAG0048571.1		TPX61997.1	ORX55195.1	KIL69285.1		RCI01497.1	KTW25573.1
KAF9310690.1	ORX49857.1	KEI41253.1		KAF9538380.1		KAG2196823.1	RKO98759.1	ORZ05262.1		KAF9080125.1	KAF9356363.1	KAG0378624.1	OLL26819.1		KAG0272079.1	RKP03036.1			ORX51678.1	KFH63334.1	KAF9314995.1	KAF9995554.1		KAG0267733.1	ORZ02220.1							KNE63285.1	ORX60255.1		KAF9082253.1	KXS15315.1	KAF9110318.1	SAM03276.1	KAF9545991.1	KAF9189941.1	KAF1799108.1	KAG0048742.1		TPX72892.1	ORX56132.1	CEP16283.1		RGB35285.1	CAD6503786.1
KAF9312919.1	ORX72505.1	KEI41322.1		KAF9585247.1		KAG2199121.1	RKP08861.1	ORZ07863.1		KAF9080799.1	KAF9365230.1	KAG0378623.1	OLY83448.1		KAG0280313.1	TPX65298.1			ORX55411.1	KFH68271.1	KAF9322109.1	KAF9997755.1		KAG0295511.1	ORZ12208.1							KNE71975.1	ORX96673.1		KAF9087478.1	KXS17775.1	KAF9101509.1	SAM01819.1	KAF9573660.1	KAF9190000.1	SAM03392.1	KAG0095817.1			ORX57392.1	CEP17530.1		RGB42949.1	KAF9191927.1
KAF9351332.1	ORX76232.1	KDN40447.1		KAF9764181.1		KAG2204107.1	RKP12913.1	ORZ09304.1		KAF9084837.1	KAF9365823.1	KAG0373106.1	OMH86387.1		KAG0321477.1	TPX71172.1			ORX60632.1	KFH69326.1	KAF9347266.1	KAF9998044.1		KAG0314426.1	ORZ17504.1							KXN73547.1	ORY01234.1		KAF9091932.1	KXS21385.1	KAF9098233.1	KAG8532058.1	KAF9577183.1	KAF9192913.1	SAL98490.1	KAG0164082.1			ORX61295.1	GAN03813.1		RHZ43310.1	KAF9196068.1
KAF9356678.1	ORX78951.1	KDN47739.1		KAF9900582.1		KAG2220733.1	RKP28116.1	ORZ20766.1		KAF9099844.1	KAF9372936.1	KAG0368506.1	OMJ07423.1		KAG0329452.1	TPX75839.1			ORX67812.1	KFH70072.1	KAF9351583.1	KAG0019185.1		KAG0330554.1	OZJ02859.1							KXS12214.1	ORY01235.1		KAF9102852.1	SAM04645.1	KAF9028300.1	QRW17875.1	KAF9586376.1	KAF9196490.1	ORZ25736.1	KAG0170278.1			ORX64956.1	GAN09547.1		RHZ58609.1	KAF8952735.1
KAF9365307.1	ORX85787.1	KFG26212.1		KAF9979753.1		KAG2232377.1	RKP34404.1	ORZ28003.1		KAF9102071.1	KAF9391982.1	KAG0362703.1	OMJ19972.1		KAG0337475.1	TPX76741.1			ORX69041.1	KHN69735.1	KAF9356230.1	KAG0034301.1		KAG0332816.1	PHZ08601.1							KXS20638.1	ORY01236.1		KAF9107871.1	SAL98593.1	KAF8980758.1	KAG2202941.1	KAF9910431.1	KAF9197492.1	ORZ11916.1	KAG0184607.1			ORX65520.1	GAN09724.1		RHZ58610.1	KXS20646.1
KAF9368283.1	ORX99432.1	KFH67437.1		KAF9984991.1		KAG2233997.1	RUP47414.1	ORZ31751.1		KAF9105064.1	KAF9405869.1	KAG0362702.1	ORZ34689.1		KAG0350291.1	TPX35700.1			ORX69042.1	KIL68598.1	KAF9358744.1	KAG0043429.1		KAG0356685.1	PJF19364.1							SAM05529.1	ORY01237.1		KAF9110271.1	SAL95003.1	KAF8968216.1	KAG2219713.1	KAF9936024.1	KAF9205955.1	ORX46479.1	KAG0199081.1			ORX67399.1	KKO75616.1		RHZ58611.1	EHY60867.1
KAF9400887.1	ORY00776.1	KFH69455.1		KAG0005129.1		KAG9063539.1	RUP47561.1	OZJ03834.1		KAF9119360.1	KAF9407082.1	KAG0362701.1	ORZ39539.1		KAG0360902.1	TPX37066.1			ORX72982.1	KIL69294.1	KAF9360720.1	KAG0055843.1		KAG0362353.1	RCH81091.1							SAL98504.1	ORY01239.1		KAF9122707.1	OAD76397.1	KAF8944156.1	KAG2217167.1	KAF9978380.1	KAF9312631.1	OZJ03552.1	KAG0209170.1			ORX69241.1	KRH92777.1		RHZ58612.1	EGP88841.1
KAF9415579.1	ORY06312.1	KFH70015.1		KAG0031460.1		KAG9288605.1	RUS14934.1	PHZ12483.1		KAF9121497.1	KAF9415622.1	KAG0356158.1	ORX75173.1		KAG0367426.1	TPX61058.1			ORX74517.1	CEP15280.1	KAF9365612.1	KAG0091721.1		KAG0377671.1	RCH89748.1							SAL95281.1	ORY01240.1		KAF9130225.1	OAD78374.1	KAF8937155.1	KAG2195793.1	KAF9980251.1	KAF9314927.1	OAD75532.1	KAG0225951.1			ORX69253.1	KXS18204.1		RHZ58616.1	EAA29563.1
KAF9431380.1	ORY39462.1	KFH71098.1		KAG0057181.1		KAG9306756.1	TPX33599.1	POG61133.1		KAF9124718.1	KAF9416026.1	KAG0355930.1	ORX76068.1		KAG0367974.1	KAF0506092.1			ORX82940.1	CEP16087.1	KAF9379314.1	KAG0097042.1		KAG0378412.1	RKO92575.1							OAD71416.1	ORY23458.1		KAF9136072.1	OAD79692.1	KAF8931919.1	KAG2233451.1	KAF9983675.1	KAF9318447.1	KAG2174275.1	KAG0244224.1			ORX82749.1	OAD68611.1		RHZ76965.1	EGR51455.1
KAF9434538.1	ORY46810.1	KGG51051.1		KAG0087792.1		KFH71662.1	TPX39031.1	RCH82306.1		KAF9126901.1	KAF9429178.1	KAG0355265.1	ORX86043.1		KAG0372566.1	KAF1797551.1			ORX90865.1	GAN06856.1	KAF9401421.1	KAG0166902.1		KAG2175735.1	RUP51195.1							OAQ22356.1	ORY29879.1		KAF9137646.1	OAQ29825.1	KAF8586848.1	KAG2171286.1	KAF9991711.1	KAF9343951.1	KAG2180644.1	KAG0244875.1			ORX86660.1	OAD77279.1		RHZ77874.1	EGY17863.1
KAF9543922.1	ORY57609.1	KHN69208.1		KAG0173882.1		KFH72769.1	TPX57249.1	RCH96748.1		KAF9134976.1	KAF9434610.1	KAG0351222.1	ORX87660.1		KAG0379605.1	KAF1806783.1			ORY06969.1	GAN11424.1	KAF9403157.1	KAG0176702.1		KAG2181312.1	RUS19391.1							OAQ33046.1	ORY96108.1		KAF9151483.1	OAQ30497.1	KAF8583684.1	KAG2178551.1	KAF9996580.1	KAF9345694.1	KAG2179474.1	KAG0255760.1			ORX88345.1	OAG31919.1		RIA93051.1	KAG0214181.1
KAF9584739.1	ORY97673.1	KIL68063.1		KAG0177701.1		KGG51829.1	TPX58395.1	RGB32622.1		KAF9136794.1	KAF9438351.1	KAG0351221.1	ORX90482.1		KAG0212542.1	KAF3910233.1			ORY25285.1	KKO76108.1	KAF9422286.1	KAG0187048.1		KAG2198391.1	SAM07178.1							OBZ84559.1	ORZ10816.1		KAF9155467.1	OAQ32722.1	KAF7752146.1	KAG9304110.1	KAG0003085.1	KAF9346437.1	KAG2180048.1	KAG0257225.1			ORX94077.1	OAG30939.1		RIB08838.1	KAG0226202.1
KAF9762706.1	ORZ02942.1	KIL70105.1		KAG0193522.1		KNC99292.1	TPX75550.1	RHZ46577.1		KAF9137379.1	KAF9537659.1	KAG0349961.1	ORX90643.1		KAG0236031.1	KAF3904359.1			ORY39513.1	KXN72481.1	KAF9425744.1	KAG0206140.1		KAG2214042.1	TPX32884.1							OBZ89256.1	ORZ13270.1		KAF9169196.1	OBZ82849.1	KAF7750905.1	KAG0255507.1	KAG0013389.1	KAF9346538.1	OAD73846.1	KAG0264773.1			ORX95815.1	OAQ30971.1		RKO86594.1	KAG0205055.1
KAF9908514.1	ORZ03347.1	CEP08461.1		KAG0204233.1		KNE57345.1	TPX77171.1	RIA90403.1		KAF9139737.1	KAF9542623.1	KAG0348717.1	ORX90811.1		KAG0217778.1	KAF7720734.1			ORY42024.1	KXN72482.1	KAF9429440.1	KAG0211760.1		KAG2217494.1	TPX42926.1							AOW30966.1	ORZ19023.1		KAF9175433.1	OBZ86874.1	KAF7731422.1	KAG0243970.1	KAG0029705.1	KAF9357311.1	RUP44658.1	KAG0294787.1			ORY23953.1	OAQ32333.1		RKP35988.1	KAG0371771.1
KAF9982904.1	ORZ12379.1	CEP12201.1		KAG0213744.1		KNE60598.1	KAF0482332.1	RIB16121.1		KAF9142443.1	KAF9543960.1	KAG0346563.1	ORX93646.1		KAG0219457.1	KAF7723917.1			ORY42025.1	KXN72485.1	KAF9438204.1	KAG0217593.1		KAG2228850.1	TPX56144.1							OLL22826.1	ORZ19330.1		KAF9195452.1	AOW26458.1	KAF7729020.1	KAG0194950.1	KAG0043105.1	KAF9377516.1	OBZ87601.1	KAG0327594.1			ORY47015.1	OAQ33386.1		RUP47451.1	KAG0005565.1
KAF9986158.1	ORZ12736.1	CEP19276.1		KAG0217443.1		KNE64381.1	KAF1803762.1	RKO87963.1		KAF9143379.1	KAF9544704.1	KAG0344058.1	ORX56386.1		KAG0264031.1	KAF7744114.1			ORY42026.1	KXS09098.1	KAF9547914.1	KAG0222079.1		KAG5457392.1	TPX64855.1							ORX47715.1	ORZ22338.1		KAF9196297.1	AOW29117.1	KAF3927494.1	KAG0182841.1	KAG0085069.1	KAF9385149.1	ORX81308.1	KAG0327873.1			ORY47020.1	OBZ85685.1		RUP47452.1	KAF9580110.1
KAF9997493.1	ORZ21946.1	CEP20160.1		KAG0229784.1		KNE66080.1	KAF3907076.1	RKP00707.1		KAF9144014.1	KAF9575476.1	KAG0341874.1	ORX56406.1		KAG0256495.1	KAF8580882.1			ORY43846.1	KXS11554.1	KAF9550356.1	KAG0245506.1		KAG8530977.1	TPX71342.1							ORX88736.1	PHZ08711.1		KAF9197750.1	OIR57553.1	KAF3916330.1	KAG0175424.1	KAG0095763.1	KAF9390747.1	ORX87731.1	KAG0344091.1			ORY52641.1	OBZ91748.1		RUP49135.1	KAF9402788.1
KAG0003561.1	ORZ24554.1	GAN02912.1		KAG0254522.1		KXN66217.1	KAF3911802.1	SAM01012.1		KAF9148915.1	KAF9578166.1	KAG0325388.1	ORX62096.1		KAG0267011.1	KAF8926886.1			ORY99694.1	OAD69451.1	KAF9579282.1	KAG0245507.1		KAG9069142.1								ORY03123.1	PHZ09856.1		KAF9199101.1	OIR57564.1	KAF1806630.1	KAF9988570.1	KAG0163288.1	KAF9411912.1	ORX91064.1	KAG0352115.1			ORY52642.1	OIR59035.1		RUS16924.1	KAF9349166.1
KAG0004667.1	ORZ36514.1	GAN03193.1		KAG0263124.1		KXN74632.1	KAF7731611.1	SAM03415.1		KAF9153786.1	KAF9579890.1	KAG0324036.1	ORX45775.1		KAG2188335.1	KAF8936050.1			ORY99695.1	OAD77903.1	KAF9582802.1	KAG0246596.1		KAG9292802.1								ORY28703.1	PHZ15715.1		KAF9313610.1	OLL23468.1	KAF1803209.1	GES89117.1	KAG0171213.1	KAF9425525.1	ORX93737.1	KAG0356672.1			ORY96773.1	OLL22016.1		TPX53332.1	KAF9357703.1
KAG0020876.1	ORZ36516.1	GAN09006.1		KAG0277361.1		OAD67274.1	KAF7740289.1	SAM03898.1		KAF9180837.1	KAF9899992.1	KAG0319247.1	ORX46690.1		KAG2186294.1	KAF8933335.1			ORZ00597.1	OAQ23118.1	KAF9904814.1	KAG0252557.1		KDN49250.1								ORY34191.1	PHZ15719.1		KAF9317082.1	OLL23469.1	KAF0416565.1	KAF9354385.1	KAG0171233.1	KAF9426736.1	POG67259.1	KAG0358229.1			ORZ01253.1	OLL24658.1		TPX56740.1	KAF9207317.1
KAG0022069.1	OUM57610.1	GAN11107.1		KAG0295007.1		OAQ26791.1	KAF7751586.1	SAM08670.1		KAF9192136.1	KAF9902094.1	KAG0319246.1	ORX52109.1		KAG2236158.1	KAF8945401.1			ORZ03269.1	OAQ23716.1	KAF9908209.1	KAG0262990.1		KEI36855.1								ORY34192.1	PHZ17200.1		KAF9349259.1	OLL23470.1	TPX58676.1	KAF8589341.1	KAG0180474.1	KAF9426781.1	RGB33369.1	KAG0364534.1			ORZ12014.1	OLL25065.1		TPX62538.1	KAF9159372.1
KAG0041756.1	OZJ02355.1	KKO76558.1		KAG0325192.1		OBZ84278.1	KAF8592037.1	TPX33608.1		KAF9192408.1	KAF9903417.1	KAG0316899.1	ORX53707.1		KAG2227025.1	KAF8983327.1			ORZ04301.1	OAQ25485.1	KAF9953564.1	KAG0265052.1		KFH70007.1								ORY46755.1	PHZ17599.1		KAF9351713.1	OLL23471.1	TPX54413.1	KAF7750392.1	KAG0184805.1	KAF9433994.1	RIA81282.1	KAG0379039.1			ORZ13917.1	OLY85228.1		TPX64267.1	KAF9144048.1
KAG0081369.1	OZJ03943.1	KRH94521.1		KAG0346763.1		OBZ86176.1	GES74159.1	TPX52071.1		KAF9192601.1	KAF9907623.1	KAG0297113.1	ORY46659.1		KAG2194517.1	KAF8952628.1			ORZ10477.1	OAQ31084.1	KAF9961742.1	KAG0273055.1		KIL66408.1								ORY46780.1	PHZ17603.1		KAF9357103.1	OLL23472.1	TPX34468.1	KAF7728812.1	KAG0191021.1	KAF9438876.1	RIB18471.1	KAG0416460.1			ORZ18473.1	OMH83421.1		KAF0539673.1	KAF9095189.1
KAG0094816.1	PHZ07555.1	KTW27990.1		KAG0363046.1		OLY79228.1	KAF8923574.1	TPX60662.1		KAF9205700.1	KAF9938401.1	KAG0297112.1	ORY53966.1		KAG9069249.1	KAF8984161.1			ORZ12077.1	OAQ34467.1	KAF9985060.1	KAG0275772.1		KIS70046.1								ORY52536.1	POG61293.1		KAF9365440.1	OLL23867.1	TPX66727.1	KAF3902322.1	KAG0196080.1	KAF9543535.1	KAF0458953.1	KAG0438778.1			ORZ20104.1	OMJ26174.1		KAF1796849.1	KAF9132016.1
KAG0165303.1	PHZ16021.1	KTW30213.1		KAG0365460.1		OMH79613.1	KAF8943257.1	TPX71728.1		KAF9317383.1	KAF9956857.1	KAG0290361.1	ORY55403.1		KAG9070300.1	KAF9088564.1			ORZ16645.1	OBZ83116.1	KAF9988234.1	KAG0278567.1		KNC99861.1								ORY53544.1	POG61295.1		KAF9397991.1	OLY79307.1	TPX61579.1	KAF3907111.1	KAG0197285.1	KAF9550890.1	RHZ47091.1	KAG0439216.1			ORZ23935.1	ORD94521.1		KAF1797619.1	KAF9113069.1
KAG0165927.1	PIA13349.1	KXN71403.1		KAG0365786.1		OMH81059.1	KAF8979950.1	TPX73733.1		KAF9321281.1	KAF9980691.1	KAG0289575.1	ORY69180.1		SAL94889.1	KAF9089973.1			ORZ21175.1	OBZ90878.1	KAF9993349.1	KAG0292345.1		KNE68187.1								ORY93066.1	POG61296.1		KAF9398961.1	OMH81017.1	TPX48996.1	KAF1800632.1	KAG0198720.1	KAF9581740.1	KAG9291447.1	KAG2181637.1			ORZ23976.1	ORZ32153.1		KAF3903111.1	KAF9102584.1
KAG0176138.1	PIA13350.1	KXN72667.1		KAG0418567.1		OMH83683.1	KAF9010999.1			KAF9322311.1	KAF9982706.1	KAG0289329.1	ORY72524.1			KAF9093752.1			ORZ24135.1	OLY77991.1	KAG0000522.1	KAG0317494.1		KNE69692.1								ORY94249.1	POG61376.1		KAF9399902.1	OMH84986.1	RUP45202.1	KAF0561115.1	KAG0216661.1	KAF9583806.1	GES89404.1	KAG2184881.1			ORZ32265.1	ORZ39011.1		KAF3908161.1	KAF8943612.1
KAG0179001.1	PJF17236.1	KXS18068.1		KAG0439697.1		OMH85916.1	KAF9089087.1			KAF9351486.1	KAF9990580.1	KAG0289328.1	ORY75910.1			KAF9101767.1			ORZ25106.1	OLY82428.1	KAG0006474.1	KAG0328158.1		KXS08831.1								ORZ06138.1	POG61705.1		KAF9410926.1	OMH85770.1	RKP24993.1	TPX56372.1	KAG0233495.1	KAF9900069.1	KFH64750.1	KAG2198761.1			ORZ37158.1	ORX97714.1		KAF7724212.1	KAF3905413.1
KAG0187295.1	POG62736.1	KXS18218.1		KAG2176034.1		OMJ22979.1	KAF9095499.1			KAF9364535.1	KAF9999909.1	KAG0278913.1	ORY29896.1			KAF9120079.1			ORZ28570.1	OLY84162.1	KAG0022164.1	KAG0335379.1		KXS09646.1								ORZ10431.1	POG63287.1		KAF9423768.1	OMJ08717.1	RKP05402.1	TPX30871.1	KAG0246236.1	KAF9902929.1	KAF9027878.1	KAG2205353.1			ORZ40020.1	ORY02607.1		KAF8580443.1	KEI41300.1
KAG0204381.1	PVU97296.1	OAD70840.1		KAG2176995.1		ORX52283.1	KAF9112948.1			KAF9372341.1	KAG0000047.1	KAG0278912.1	ORY29897.1			KAF9120746.1			ORZ33668.1	OMH85306.1	KAG0024788.1	KAG0350717.1		KXS10121.1								ORZ15729.1	POG65466.1		KAF9426982.1	OMJ09520.1	RKP38300.1	TPX77279.1	KAG0247428.1	KAF9947627.1	KAF9310791.1	KAG2218858.1			OUM69312.1	ORY03084.1		GET01214.1	EGX49523.1
KAG0215952.1	PVU98804.1	OAD76436.1		KAG2192177.1		ORX66358.1	KAF9121533.1			KAF9426868.1	KAG0003381.1	KAG0276654.1	ORX69867.1			KAF9081484.1			ORZ33681.1	OMJ21518.1	KAG0043353.1	KAG0356480.1		KXS21109.1								ORZ18305.1	POG69909.1		KAF9433299.1	OMJ21854.1	RIB08497.1	TPX67533.1	KAG0250856.1	KAF9976886.1	KAG0029167.1	KAG2220755.1			PHZ10977.1	ORY06961.1		GET00836.1	EFP88312.1
KAG0234600.1	PVV01624.1	OAD80344.1		KAG2196886.1		ORX68410.1	KAF9146879.1			KAF9429960.1	KAG0022919.1	KAG0276653.1	ORY93737.1			KAF9083854.1			ORZ41384.1	OMJ26351.1	KAG0049584.1	KAG0362917.1		OAD79417.1								ORZ21075.1	POG71968.1		KAF9541042.1	OMJ24905.1	RIB06560.1	TPX48120.1	KAG0268904.1	KAF9990850.1	KAG0096510.1	KAG2237780.1			PHZ16655.1	ORX43462.1		KAF8929412.1	EAS36221.3
KAG0243881.1	PWA02337.1	OAG29288.1		KAG2218379.1		ORX95271.1	KAF9147906.1			KAF9436056.1	KAG0029071.1	KAG0272876.1	ORY98583.1			KAF9128300.1			ORZ41422.1	ORZ30320.1	KAG0089737.1	KAG0369720.1		OAQ30615.1								ORZ33802.1	POG75959.1		KAF9550227.1	ORX56770.1	RIA96102.1	RUS12820.1	KAG0277277.1	KAF9992914.1	KAG0358369.1	KAG8528864.1			PIA16480.1	ORX60661.1		KAF8932966.1	EDN90926.1
KAG0252753.1	RCH90783.1	OAG32099.1		KAG4094321.1		ORY05125.1	KAF9171688.1			KAF9538409.1	KAG0032335.1	KAG0267190.1	ORZ01485.1			KAF9146711.1			PHZ11095.1	ORZ31983.1	KAG0096194.1	KAG0372437.1		OBZ87858.1								PHZ07372.1	POG76302.1		KAF9577643.1	ORX60141.1	RGB40600.1	RUP51577.1	KAG0279962.1	KAG0002278.1	KFH66827.1	KAG9061811.1			PJF19580.1	ORY49357.1		KAF8979633.1	RUS15325.1
KAG0267415.1	RCH92210.1	OAQ27907.1		KAG9063519.1		ORY97586.1	KAF9186739.1			KAF9544981.1	KAG0033283.1	KAG0261409.1	ORZ17462.1			KAF9139141.1			PHZ13904.1	ORZ33449.1	KAG0165671.1	KAG0378230.1		OLL24796.1								PHZ13888.1	POG76390.1		KAF9579686.1	ORX62833.1	RHZ52576.1	RKP10952.1	KAG0317307.1	KAG0005025.1	KAF8921698.1	KAG9300675.1			POG63117.1	ORY49495.1		KAF9094572.1	RIB20879.1
KAG0267605.1	RCH97375.1	OAQ33449.1		KAG9302232.1		ORZ07919.1	KAF9188110.1			KAF9548890.1	KAG0047478.1	KAG0258321.1	ORZ17530.1			KAF9144667.1			PIA13413.1	ORZ37806.1	KAG0175462.1	KAG2175064.1		OLY81068.1								POG73046.1	POG76876.1		KAF9905068.1	ORX63415.1	RCI01019.1	RKO91353.1	KAG0326093.1	KAG0029313.1	KAF9322288.1	KDN53016.1			RCH87574.1	ORX66157.1		KAF9099514.1	EGP83383.1
KAG0271743.1	RGB34017.1	OAQ33653.1		KCZ82052.1		ORZ27952.1	KAF9206509.1			KAF9550786.1	KAG0050196.1	KAG0255499.1	ORZ27094.1			KAF9164010.1			PIA15608.1	ORZ37807.1	KAG0185996.1	KAG2178156.1		OMH79064.1								POG74582.1	POG77038.1		KAF9906145.1	ORX64062.1	RCH93597.1	RKP37928.1	KAG0344156.1	KAG0030529.1	KAG0025875.1	KFG26400.1			RCH89760.1	ORX67548.1		KAF9116053.1	KAF9142574.1
KAG0287436.1	RHZ44235.1	OBZ83208.1		KDN37592.1		ORZ37816.1	KAF9319803.1			KAF9582569.1	KAG0051575.1	KAG0254307.1	ORZ06007.1			KAF9171899.1			PIA15609.1	ORX68447.1	KAG0196231.1	KAG2191607.1		OMJ20861.1								RCH93946.1	POG77099.1		KAF9953609.1	ORX68815.1	RCH84725.1	RKP14239.1	KAG0348235.1	KAG0033512.1	KAG0085493.1	KFH62391.1			RCH93260.1	ORY96610.1		KAF9123797.1	RHZ80649.1
KAG0315558.1	RIA87038.1	OBZ84375.1		KEI37417.1		OZJ05485.1	KAF9358687.1			KAF9583003.1	KAG0092829.1	KAG0251723.1	ORZ06055.1			KAF9176555.1			PIA18661.1	ORX68448.1	KAG0198391.1	KAG2207064.1		ORX49165.1								RCH97772.1	POG79412.1		KAF9981984.1	ORX70793.1	PWA00255.1	RIB16404.1	KAG0349447.1	KAG0041329.1	KAG0345824.1	KFH71764.1			RCH97431.1	ORZ01423.1		KAF9125308.1	KAG2185012.1
KAG0336028.1	RIB04427.1	OLL26597.1		KFG26759.1		PHZ12370.1	KAF9360395.1			KAF9907014.1	KAG0093936.1	KAG0251639.1	ORZ17385.1			KAF9184528.1			POG62386.1	ORX75309.1	KAG0210248.1	KAG2221735.1		ORX73698.1								RGB28912.1	POG80953.1		KAF9990506.1	ORX77103.1	PVU92400.1	RIA81076.1	KAG0352285.1	KAG0042573.1	KAF9003134.1	KND04227.1			RGB31693.1	ORZ11271.1		KAF9147251.1	KAG2198062.1
KAG0348801.1	RKP00634.1	OLY79749.1		KFH71999.1		PHZ15596.1	KAF9403298.1			KAF9909901.1	KAG0098340.1	KAG0248626.1	OUM60327.1			KAF9176623.1			POG62743.1	ORX75311.1	KAG0220226.1	KAG2236313.1		ORX87269.1								RGB39085.1	POG80956.1		KAF9992859.1	ORX81453.1	PVU85350.1	RGB42157.1	KAG0355229.1	KAG0042651.1	KAF9989131.1	KNE61700.1			RHZ56312.1	ORZ14956.1		KAF9163275.1	KAG2181750.1
KAG0353635.1	RKP11897.1	OLY82689.1		KGG50299.1		PIA19313.1	KAF9410710.1			KAF9909912.1	KAG0100751.1	KAG0244060.1	OUM60776.1			KAF9183939.1			POG75023.1	ORX75953.1	KAG0230012.1	KAG4105904.1		ORX93942.1								RHZ68596.1	POG80957.1		KAG0004453.1	ORX84788.1	PHZ13558.1	RHZ78982.1	KAG0362195.1	KAG0076849.1	KAG0216529.1	KNE70701.1			RIA89176.1	ORZ19952.1		KAF9184508.1	RKP35466.1
KAG0356821.1	RKP12667.1	OLY84229.1		KHN68874.1		PIA19353.1	KAF9427226.1			KAF9910890.1	KAG0175191.1	KAG0243741.1	OUM62776.1			KAF9198592.1			POG81874.1	ORX80732.1	KAG0231974.1	KAG9062407.1		ORY50020.1								RHZ76182.1	POG80958.1		KAG0022527.1	ORX87354.1	PHZ07512.1	RCH92601.1	KAG0378464.1	KAG0096154.1	KAF8977460.1	KRH92076.1			RIB16750.1	ORZ16434.1		KAF9191332.1	ORZ11408.1
KAG0370694.1	RKP26350.1	OMH81946.1		KIL68035.1		PJF16944.1	KAF9548917.1			KAF9979577.1	KAG0182316.1	KAG0243740.1	OUM63487.1			KAF9207728.1			POG82256.1	ORX80218.1	KAG0244012.1	KAG9065802.1		ORY99999.1								RIA84856.1	POG80959.1		KAG0033197.1	ORX94973.1	PIA14913.1	RCH83392.1	KAG2180204.1	KAG0099760.1	KAF9200531.1	KXN65392.1			RIB30503.1	ORZ21118.1		KAF9206415.1	KAF3923765.1
KAG0374202.1	RKP39229.1	OMH85935.1		KIS68141.1		POG68207.1	KAF9577518.1			KAF9982357.1	KAG0193418.1	KAG0242308.1	OZJ01680.1			KAF9355758.1			PVU85552.1	ORX91259.1	KAG0246561.1	KDN52435.1		ORZ01957.1								RIA97171.1	POG80961.1		KAG0043509.1	ORX96527.1	PIA14369.1	PVZ99951.1	KAG2181527.1	KAG0099836.1	KAF9361567.1	KXN70392.1			RKP01974.1	ORZ25080.1		KAF9318731.1	EGG05263.1
KAG2181850.1	RUP43953.1	OMJ13831.1		KKO76655.1		POG70825.1	KAF9901034.1			KAF9989999.1	KAG0197228.1	KAG0233359.1	OZJ02574.1			KAF9309069.1			PVU90520.1	ORX91260.1	KAG0259525.1	KEI39240.1		ORZ08915.1								RIB10533.1	POG82819.1		KAG0050393.1	ORY25598.1	OZJ05081.1	PVU94267.1	KAG2182070.1	KAG0165892.1	KAF9175937.1	OAD65736.1			RKP03682.1	OZJ04435.1		KAF9358776.1	RKP11664.1
KAG2185030.1	RUS18290.1	OMJ24114.1		KNC97889.1		PVU86632.1	KAF9988313.1			KAF9995829.1	KAG0197385.1	KAG0233358.1	OZJ06926.1			KAF9310851.1			PVU96771.1	ORX91731.1	KAG0259641.1	KFH62932.1		ORZ13636.1								RIB20824.1	RCH94079.1		KAG0091187.1	ORY45414.1	OZJ04367.1	PVU89897.1	KAG2182780.1	KAG0167227.1	KAF9397929.1	OAG31106.1			RKP10232.1	PIA16779.1		KAF9363899.1	KAF0454261.1
KAG2195642.1	RUS18581.1	OMJ24665.1		KNE65290.1		PVU90814.1	KAF9996808.1			KAG0006749.1	KAG0207307.1	KAG0220411.1	PIA19769.1			KAF9355621.1			PVU97455.1	ORX92617.1	KAG0260348.1	KFH70364.1		ORZ32057.1								RIB21540.1	RCH94879.1		KAG0098716.1	ORY47691.1	ORZ23618.1	PVU89890.1	KAG2191328.1	KAG0168906.1	KAG0005797.1	OAG32634.1			RKP22642.1	PIA17593.1		KAF9390489.1	DAA09417.1
KAG2198048.1	RVD91635.1	ORD96673.1		KNE66387.1		PVU91666.1	KAG0000596.1			KAG0017913.1	KAG0209905.1	KAG0220410.1	PHZ09247.1			KAF9356082.1			PVU98845.1	ORX96326.1	KAG0262248.1	KIL61147.1		OZJ06225.1								RKO86480.1	RCH94954.1		KAG0165757.1	ORY88527.1	ORZ17770.1	PVV04764.1	KAG2195963.1	KAG0175874.1	KAF9117077.1	OAQ26364.1			RKP33250.1	PHZ10861.1		KAF9425964.1	EOQ98985.1
KAG2210007.1	TBU07980.1	ORZ29747.1		KRH94661.1		PVU91680.1	KAG0032131.1			KAG0020127.1	KAG0210963.1	KAG0220402.1	PHZ10665.1			KAF9431370.1			PVU99509.1	ORX96327.1	KAG0275947.1	KIS68523.1		PHZ14166.1								RKO89836.1	RCH95491.1		KAG0169622.1	ORZ03205.1	ORZ06709.1	PHZ14796.1	KAG2196487.1	KAG0177110.1	KAG0204858.1	OBZ91790.1			RUP49379.1	PHZ13581.1		KAF9436779.1	OBZ88096.1
KAG2212583.1	TBU18232.1	ORZ37007.1		KTW28568.1		PVU93376.1	KAG0046524.1			KAG0033168.1	KAG0211110.1	KAG0220392.1	PHZ13286.1			KAF9437759.1			PVV00360.1	ORX97041.1	KAG0277149.1	KNC96095.1		PIA14442.1								RUP44741.1	RCH95492.1		KAG0173018.1	ORZ06103.1	ORZ27686.1	PIA12587.1	KAG2200835.1	KAG0178539.1	OAQ33675.1	OLY84862.1			TPX32523.1	PJF18625.1		KAF9538531.1	OLL24511.1
KAG2225339.1	TBU18335.1	ORX75762.1		KXN70921.1		PVU96969.1	KAG0089735.1			KAG0043474.1	KAG0213209.1	KAG0219841.1	PHZ16584.1			KAF9425536.1			PVV03932.1	ORX97661.1	KAG0295747.1	KXS18722.1		PJF17985.1								RUS17924.1	RCH97721.1		KAG0173941.1	ORZ11209.1	ORY91399.1	ORZ17350.1	KAG2224510.1	KAG0186234.1	KAF8949298.1	OMH86103.1			TPX32555.1	PVU86042.1		KAF9579011.1	GES75355.1
KAG2230588.1	TPX30238.1	ORX78959.1		KXS10718.1		PVZ98259.1	KAG0175091.1			KAG0049485.1	KAG0217456.1	KAG0218170.1	PJF17012.1			KAF9384845.1			PVZ97014.1	ORX98717.1	KAG0298323.1	OAD67557.1		POG71764.1								TPX36240.1	RCI01321.1		KAG0174133.1	ORZ16221.1	ORX70713.1	ORZ17325.1	KAG2235751.1	KAG0187406.1	KAF9156411.1	OMJ21528.1			TPX34485.1	PVV03779.1		KAF9913043.1
KAG2231011.1	TPX31638.1	ORX77807.1		OAD73057.1		PWA00598.1	KAG0180311.1			KAG0056266.1	KAG0226382.1	KAG0216383.1	PJF18387.1			KAF9389027.1			PVZ97406.1	ORY02394.1	KAG0313795.1	OAQ31570.1		PVU95921.1								TPX46531.1	RGB24717.1		KAG0175591.1	ORZ17585.1	ORX61498.1	ORY90013.1	KAG2236954.1	KAG0188875.1	KAF9134936.1	ORX48767.1			TPX34530.1	PVU91541.1		KAF9979840.1
KAG4085101.1	TPX37676.1	ORX89297.1		OAG29457.1		PWA02053.1	KAG0194790.1			KAG0057606.1	KAG0231396.1	KAG0213345.1	PVV03688.1			KAF9547252.1			PWA00683.1	ORY07102.1	KAG0325639.1	OAQ35725.1		PVU99738.1								TPX53435.1	RGB25488.1		KAG0179107.1	ORZ26146.1	ORX48735.1	ORX67651.1	KAG8528965.1	KAG0210803.1	KAF9550855.1	ORX67541.1			TPX40565.1	PVZ97990.1		KAF9989542.1
KAG4101807.1	TPX37687.1	ORX90893.1		OAG29850.1		RCH90395.1	KAG0199302.1			KAG0087968.1	KAG0236006.1	KAG0213344.1	PVU96635.1			KAF9550423.1			RCH79848.1	ORX46045.1	KAG0330060.1	OBZ88299.1		PVV00585.1								TPX54732.1	RGB25684.1		KAG0182572.1	ORZ32725.1	ORY06076.1	ORY50012.1	KAG9061471.1	KAG0211560.1	KAG9067972.1	ORX74958.1			TPX45408.1	RCH88403.1		KAG0001794.1
KAG5458777.1	TPX44828.1	ORX92973.1		OAQ26820.1		RCH97064.1	KAG0207043.1			KAG0088002.1	KAG0236201.1	KAG0213343.1	PVU96435.1			KAF9579854.1			RCH88137.1	ORX52730.1	KAG0334578.1	OLL27081.1		PWA02643.1								TPX66754.1	RGB29779.1		KAG0184595.1	ORZ39436.1	ORY03790.1	ORX52004.1	KAG9285434.1	KAG0213327.1	KAF9127576.1	ORY06594.1			TPX52300.1	RCH97863.1		KAG0032684.1
KAG5460083.1	TPX48778.1	ORY00267.1		OBZ85289.1		RCH97616.1	KAG0220918.1			KAG0095210.1	KAG0246925.1	KAG0199967.1	PWA03689.1			KAF9584264.1			RCH97385.1	ORX51525.1	KAG0346205.1	OLY84959.1		QRW21433.1								TPX72913.1	RGB31023.1		KAG0184662.1	OUM64616.1	ORX99840.1	ORY02617.1	KDN40249.1	KAG0215225.1	KAG0275401.1	ORY90365.1			TPX55703.1	RCH99757.1		KAG0049966.1
KAG8529282.1	TPX53398.1	ORY01551.1		OLL21708.1		RCH98596.1	KAG0245429.1			KAG0173104.1	KAG0247814.1	KAG0189840.1	RCH84706.1			GES74349.1			RGB32199.1	ORX51526.1	KAG0346555.1	OMH82718.1		RCH95951.1								TPX75693.1	RGB31933.1		KAG0187351.1	OZJ03117.1	ORX94580.1	ORY02613.1	KEI40879.1	KAG0220378.1	KAG0292713.1	ORZ06747.1			TPX57015.1	RHZ82716.1		KAG0091488.1
KAG9286591.1	TPX54029.1	ORX54088.1		OLY81069.1		RGB25063.1	KAG0257042.1			KAG0173613.1	KAG0252376.1	KAG0179415.1	RCH91916.1			GES75555.1			RGB33044.1	ORY01594.1	KAG0350154.1	ORX44300.1		RGB29144.1								KAF0456290.1	RGB31953.1		KAG0193869.1	PHZ09534.1	ORX82405.1	ORX97706.1	KFH62565.1	KAG0224961.1	KAG0377086.1	ORZ20608.1			TPX57821.1	RGB23746.1		KAG0168188.1
KCZ82260.1	TPX57865.1	ORX61667.1		OMH83596.1		RGB38229.1	KAG0263381.1			KAG0181390.1	KAG0257761.1	KAG0174233.1	RCH92851.1			KAF9906507.1			RGB42857.1	ORY28674.1	KAG0352118.1	ORX53135.1		RHZ88506.1								KAF0474113.1	RGB39393.1		KAG0204397.1	PIA13941.1	ORZ40450.1	ORX97700.1	KFH63793.1	KAG0230959.1	KAF9092162.1	ORZ27060.1			TPX60183.1	RIA88787.1		KAG0177884.1
KDN53268.1	TPX64651.1	ORX49354.1		OMJ20860.1		RHZ48681.1	KAG0298370.1			KAG0182749.1	KAG0259402.1	KAG0098132.1	RCH94333.1			KAF9911065.1			RHZ46861.1	ORY28845.1	KAG0354798.1	ORX72806.1		RIA95446.1								KAF0474114.1	RGB39520.1		KAG0209478.1	PIA15993.1	ORZ40449.1	ORX93531.1	KIL55808.1	KAG0239737.1	KAG0218594.1	ORZ39703.1			TPX60658.1	RIB09304.1		KAG0188217.1
KEI40450.1	TPX72146.1	ORX50058.1		OQS55150.1		RIA81150.1	KAG0315217.1			KAG0186151.1	KAG0269025.1	KAG0098130.1	RCH96556.1			KAF9945882.1			RHZ64540.1	ORY28846.1	KAG0366582.1	ORX88832.1		RIB19642.1								KAF0555247.1	RGB39940.1		KAG0215351.1	PJF18081.1	ORZ35403.1	ORX93526.1	KIS70306.1	KAG0247347.1	KAF9107412.1	OZJ03148.1			TPX61461.1	RKP14139.1		KAG0200870.1
KFG26833.1	KAF0427522.1	ORX61270.1		ORD98103.1		RIA85827.1	KAG0342221.1			KAG0191056.1	KAG0270263.1	KAG0096955.1	RCI01568.1			KAG0005318.1			RHZ78020.1	ORY55800.1	KAG0371735.1	ORX96053.1		RKO83880.1								KAF1797863.1	RGB41361.1		KAG0215460.1	PJF18596.1	OMJ26430.1	ORZ34921.1	KNC97091.1	KAG0260676.1	KAF9901594.1	PHZ07570.1			TPX63801.1	RKP15066.1		KAG0208204.1
KFH64529.1	KAF1798681.1	ORY05199.1		ORX36193.1		RIA86112.1	KAG0352174.1			KAG0199794.1	KAG0278952.1	KAG0089427.1	RHZ69740.1			KAF9982987.1			RHZ87433.1	ORY55801.1	KAG0377278.1	ORY43783.1		RKO90708.1								KAF1803293.1	RGB41362.1		KAG0229460.1	POG66102.1	OMJ25900.1	OMJ13966.1	KXS20198.1	KAG0261719.1	KAG0345044.1	PIA15471.1			TPX65402.1	RKP33724.1		KAG0243505.1
KFH66995.1	KAF1806108.1	ORY33646.1		ORX45532.1		RIB01649.1	KAG2176006.1			KAG0203373.1	KAG0278999.1	KAG0076494.1	RGB31621.1			KAF9989855.1			RIA78889.1	ORY64676.1	KAG2176186.1	ORY74477.1		RKO98312.1								KAF3902825.1	RGB41369.1		KAG0238948.1	POG79282.1	OMJ21587.1	OLY83515.1	OAD72907.1	KAG0262491.1	KAF9179266.1	PIA16672.1			TPX67531.1	RKP38406.1		KAG0244683.1
KGG51673.1	KAF3908477.1	ORY62763.1		ORX57823.1		RIB04132.1	KAG2176920.1			KAG0203426.1	KAG0281226.1	KAG0052698.1	RGB38542.1			KAF9999685.1			RIA87668.1	ORY64677.1	KAG2187544.1	ORZ02817.1		RKP09837.1								KAF3904161.1	RGB41371.1		KAG0241632.1	PVU94946.1	OMJ13000.1	OBZ90548.1	OAD77762.1	KAG0268039.1	KAF9179287.1	PIA16698.1			TPX75469.1	RKO91026.1		KAG0249556.1
KHN70171.1	KAF3928923.1	ORY72789.1		ORX74773.1		RIB06247.1	KAG2189997.1			KAG0205063.1	KAG0285244.1	KAG0045606.1	RIA95045.1			KAG0013876.1			RIA92288.1	ORY65584.1	KAG2195591.1	ORZ16387.1		RKP14564.1								KAF3908557.1	RGB41372.1		KAG0256566.1	PVU96113.1	OMJ07843.1	OAD81337.1	OAQ27522.1	KAG0276909.1	KAG0264847.1	PIA17590.1			KAF0358388.1	RKO91459.1		KAG0260212.1
KIL66694.1	KAF7683021.1	ORY72790.1		ORX86122.1		RIB10520.1	KAG2207398.1			KAG0211318.1	KAG0292024.1	KAG0043359.1	RIA98990.1			KAG0019664.1			RIA96629.1	ORY65585.1	KAG2209461.1	ORZ20116.1		RKP24621.1								KAF3918122.1	RGB41373.1		KAG0259450.1	PVU98704.1	OMH83945.1	KXS22022.1	OBZ82531.1	KAG0277368.1	KAG0370619.1	PIA17599.1			KAF0451685.1	RKP05066.1		KAG0269545.1
KIS68426.1	KAF7726341.1	ORY72791.1		ORX93557.1		RIB12859.1	KAG2219155.1			KAG0216341.1	KAG0295672.1	KAG0042518.1	RIB12725.1			KAG0042321.1			RIB02407.1	ORY65586.1	KAG2211690.1	ORZ23305.1		RKP36381.1								KAF7720861.1	RGB41376.1		KAG0271596.1	PVU98935.1	OMH82414.1	KXN66837.1	OBZ88943.1	KAG0292882.1	KAG0045669.1	PJF17127.1			KAF1796581.1	RKP23982.1		KAG0284885.1
KKO74617.1	KAF7731987.1	ORY30506.1		ORY48862.1		RKP03587.1	KAG2233526.1			KAG0216548.1	KAG0296603.1	KAG0041192.1	RKP12595.1			KAG0052871.1			RIB07291.1	ORY67881.1	KAG2213231.1	ORZ28339.1		RUP51030.1								KAF7722401.1	RHZ79247.1		KAG0277635.1	PVV03842.1	OMH81906.1	GAN08631.1	ORX54582.1	KAG0324062.1	KAF9428044.1	POG74231.1			KAF1802088.1	RKO98725.1		KAG0329470.1
KND01689.1	KAF7741486.1	ORY30508.1		ORY48868.1		RKP07947.1	QRW16994.1			KAG0235241.1	KAG0315525.1	KAG0030846.1	RKP13173.1			KAG0084384.1			RIB11583.1	ORX69633.1	KAG2219879.1	PHZ13617.1		RUS22329.1								KAF7746155.1	RIA79928.1		KAG0280186.1	PVV04904.1	OMH81361.1	CEP09011.1	ORX60307.1	KAG0328581.1	KAG0045599.1	PVU85378.1			KAF3915861.1	RKP02520.1		KAG0347420.1
KNE62575.1	KAF7741540.1	ORY40480.1		ORY55820.1		RKP09920.1	CAD6503119.1			KAG0245383.1	KAG0315619.1	KAG0030845.1	RKP34845.1			KAG0084976.1			RIB14401.1	ORX69657.1	KAG2227799.1	PIA17366.1		SAM03489.1								KAF7748129.1	RIA81462.1		KAG0282622.1	PVZ98383.1	OMH79866.1	KIL58747.1	ORX99645.1	KAG0338155.1	KAF9405045.1	PVU86076.1			KAF3919403.1	RUP48241.1		KAG0351539.1
KNE65741.1	KAF7741736.1	ORY47837.1		ORY99846.1		RKP34405.1	KAG8529381.1			KAG0248825.1	KAG0321044.1	KAG0028449.1	RKP39862.1			KAG0172176.1			RIB22004.1	ORX73127.1	KAG2229783.1	PVU93136.1		SAM08199.1								KAF8579711.1	RIA85117.1		KAG0313918.1	PWA00808.1	OLY84170.1	KEI41174.1	ORY03604.1	KAG0354681.1	KAG0315156.1	PVU91708.1			KAF7721333.1	RUS12434.1		KAG0368661.1
KTW30641.1	KAF8585615.1	ORY48866.1		ORZ22446.1		TBU07462.1	KAG9070027.1			KAG0262824.1	KAG0332480.1	KAG0024444.1	RKO84414.1			KAG0181178.1			RIB23471.1	ORY93125.1	KAG2234435.1	PVU98340.1		TPX31719.1								KAF8589708.1	RIA88267.1		KAG0318425.1	RCH88835.1	OLY84056.1	POG76106.1	ORY36670.1	KAG0355378.1	KAF9905689.1	PVU99407.1			KAF7723270.1	RUS19894.1		KAG0374959.1
KXN68820.1	GET02505.1	ORX71477.1		ORZ27842.1		TBU12656.1	KAG9292049.1			KAG0262972.1	KAG0338859.1	KAG0005914.1	RKO89547.1			KAG0188924.1			RKO92614.1	ORY98553.1	KAG4085130.1	PVV00025.1		TPX33075.1								KAF8592020.1	RIA90049.1		KAG0346974.1	RCH93582.1	OLL22542.1	EOR01887.1	ORY51842.1	KAG0357036.1	KAG0266490.1	PVV05281.1			KAF7723745.1	RVD91858.1		KAG2172175.1
KXS09733.1	KAF8939822.1	ORX74511.1		OUM65829.1		TPX36702.1				KAG0267062.1	KAG0343121.1	KAG0004972.1	RKP10290.1			KAG0279946.1			RKP02051.1	ORZ06343.1	KAG4085132.1	PWA00488.1		TPX34394.1								GES89286.1	RIA90054.1		KAG0348102.1	RGB26416.1	OBZ81772.1	KIS68507.1	ORY94776.1	KAG0357256.1	KAG0369295.1	PVZ98030.1			KAF7724192.1	TBU05067.1		KAG2181274.1
OAD66058.1	KAF8941651.1	ORY94640.1		PHZ13585.1		TPX62863.1				KAG0270566.1	KAG0349492.1	KAF9996620.1	RKP00657.1			KAG0282749.1			RKP10880.1	ORZ10328.1	KAG4085135.1	QRW23509.1		TPX58172.1								GES82966.1	RIA94106.1		KAG0350100.1	RGB32775.1	OAQ31721.1	EJU05080.1	ORZ05781.1	KAG0367645.1	KAG0295951.1	PVZ98181.1			KAF7725343.1	TBU06753.1		KAG2198181.1
OAD79561.1	KAF8975723.1	ORY98826.1		PIA19703.1		TPX65546.1				KAG0273571.1	KAG0350725.1	KAF9996619.1	RUO96159.1			KAG0268729.1			RKP14394.1	ORZ26626.1	KAG4085136.1	RCI01064.1		TPX65193.1								KAF8934224.1	RIA98272.1		KAG0351428.1	RHZ80320.1	OAD80366.1	EHY56773.1	ORZ12113.1	KAG0373905.1	KAG0345865.1	PWA01153.1			KAF7727911.1	TBU20407.1		KAG2204450.1
OAG29401.1	KAF8982636.1	ORY89582.1		PJF20172.1						KAG0276023.1	KAG0350748.1	KAF9993685.1	RUO96332.1			KAG0271821.1			RKP14395.1	ORZ26780.1	KAG4104176.1	RHZ63729.1		TPX77286.1								KAF8935282.1	RIB05555.1		KAG0360003.1	RHZ88579.1	KXS16269.1	EGX50133.1	ORZ12114.1	KAG2179780.1	KAF8979551.1	RCH97589.1			KAF7736847.1	TPX41203.1		KAG2212860.1
OAG29783.1	KAF8988689.1	ORZ14929.1		POG79239.1						KAG0283264.1	KAG0355259.1	KAF9990866.1	RUP49729.1			KAG0330051.1			RKP23879.1	ORZ12214.1	KAG8529291.1	RIB17569.1										KAF8944909.1	RIB06126.1		KAG0363537.1	RIA81478.1	KXS11766.1	EGP84915.1	ORZ16383.1	KAG2180180.1	KAF9205906.1	RGB32055.1			KAF7740485.1	TPX44274.1		KAG2214104.1
OAQ34849.1	KAF9086524.1	ORZ21944.1		PVU87634.1						KAG0283389.1	KAG0360792.1	KAF9990865.1	RUS12571.1			KAG0333537.1			RKP23882.1	ORZ21997.1	KAG9067356.1	RKP01010.1										KAF8955111.1	RIB06323.1		KAG0376697.1	RIA91502.1	KXN68612.1	EGO24732.1	ORZ22947.1	KAG2181454.1	KAF9113718.1	RHZ79919.1			KAF7740487.1	TPX49047.1		KAG2219995.1
OBZ82580.1	KAF9091409.1	ORZ28162.1		PVU99358.1						KAG0293815.1	KAG0364081.1	KAF9990864.1	RUS21338.1			KAG0335127.1			RKP37272.1	ORZ23982.1	KAG9071392.1	RKP05840.1										KAF8978186.1	RIB06889.1		KAG0379632.1	RIB06432.1	KTW26690.1	EGG01568.1	OZJ03918.1	KAG2181624.1	KAF9436099.1	RIA91994.1			KAF7742559.1	TPX66715.1		KAG2230809.1
OLL25906.1	KAF9113520.1	ORZ09460.1		PVV05144.1						KAG0310794.1	KAG0368172.1	KAF9981342.1	TPX63331.1			KAG0343532.1			RKP40095.1	OUM57600.1	KAG9294849.1	RKP10550.1										KAF8988864.1	RIB07048.1		KAG2174063.1	RIB21863.1	GAN06514.1	EGF82065.1	OZJ04064.1	KAG2194156.1	KAF9581874.1	RIB14555.1			KAF7742561.1	TPX70152.1		KAG2232770.1
OLY77603.1	KAF9117592.1	ORZ19827.1		PVZ98766.1						KAG0325845.1	KAG0369634.1	KAF9980215.1	TPX66279.1			KAG0362206.1			RUP49631.1	OUM65000.1	KDN39928.1	RKP11110.1										KAF9081464.1	RIB07052.1		KAG2178158.1	RIB25134.1	CEP18887.1	AOW26151.1	PHZ17230.1	KAG2194621.1	KAF9362058.1	RKP12858.1			KAF7742564.1	TPX68969.1		QRW21418.1
OMH79011.1	KAF9137444.1	ORZ21314.1		PWA03249.1						KAG0331819.1	KAG0371265.1	KAF9926168.1	TPX66653.1			KAG0369098.1			RUS17275.1	OUM65104.1	KEI36713.1	RKP26378.1										KAF9090862.1	RIB07160.1		KAG2180837.1	RKO84127.1	CEP16475.1	EAA33687.1	POG65904.1	KAG2204021.1	KAG0246420.1	RKP35598.1			KAF7744932.1	TPX71643.1		CAD6500601.1
OMH80158.1	KAF9151531.1	OUM57264.1		QRW16153.1						KAG0340309.1	KAG0371598.1	KAF9910009.1	TPX77841.1			KAG0372042.1			TPX32844.1	OUM67261.1	KEI41558.1	RKP39521.1										KAF9096375.1	RIB09031.1		KAG2184683.1	RKO89861.1	KIL70359.1	EAA29014.2	QRW16835.1	KAG2205141.1	KAG0244630.1	RUP52316.1			KAF7746654.1	TPX76989.1		CAD6498850.1
OMJ15161.1	KAF9157877.1	OUM64916.1		RCH97029.1						KAG0343406.1	KAG0378861.1	KAF9902944.1	TPX55880.1			KAG0197617.1			TPX50095.1	PIA14771.1	KFH65981.1	RUP50185.1										KAF9104596.1	RIB11049.1		KAG2187143.1	RKP04941.1	KFH72736.1	EAU85433.2	RCH95356.1	KAG2208838.1	KAG0254669.1	RUS16170.1			KAF7747949.1	TPX31718.1		CAD6499249.1
ORX49796.1	KAF9191039.1	OZJ06938.1		RGB34171.1						KAG0343503.1	KAG0378933.1	KAF9902943.1	TPX57535.1			KAG0209453.1			TPX57317.1	PIA17430.1	KFH70972.1	RUS21850.1										KAF9120146.1	RIB13811.1		KAG2188426.1	RKP27867.1	KDN41609.1	KND03289.1	RGB41252.1	KAG2218801.1	KAF9091843.1	SAM04479.1			KAF7748959.1	TPX33712.1		KAG8528517.1
ORX57142.1	KAF9193171.1	PIA18659.1		RHZ81931.1						KAG0343600.1	KAG0379458.1	KAF9902104.1	TPX62998.1			KAG0229779.1			TPX66375.1	PIA17454.1	KIL63664.1	SAM01062.1										KAF9125170.1	RIB17406.1		KAG2194226.1	RKP38806.1	KEI41607.1	EDP45215.1	RHZ47738.1	KAG2224345.1	KAG0209396.1	SAM08319.1			KAF7748960.1	TPX37431.1		KAG9070324.1
ORX68941.1	KAF9209932.1	PIA18929.1		RIA89487.1						KAG0345008.1	KAG0418981.1	KAF9902103.1	KAF0521273.1			KAG0198934.1			TPX73190.1	PHZ16160.1	KIS70437.1	SAM06391.1										KAF9136575.1	RIB18108.1		KAG2195055.1	RUP06784.1	POG60448.1	EGR48840.1	RIA98366.1	KAG2234264.1	KAF9106951.1	TBU04449.1			KAF7750303.1	TPX56772.1
ORX75285.1	KAF9311429.1	PIA18930.1		RIB01454.1						KAG0360210.1	KAG0440991.1	KAF9900105.1	KAF1796926.1			KAG0210071.1			TPX77946.1	PJF16821.1	KND00005.1	TPX33882.1										KAF9141209.1	RIB18113.1		KAG2196664.1	RUS12851.1	EOR03963.1	CAZ83965.1	RIB18605.1	KAG5463293.1	KAF9438485.1	TBU20208.1			KAF7751736.1	TPX60545.1
ORX89023.1	KAF9320050.1	PIA18931.1		RIB12691.1						KAG0366238.1	KAG2173847.1	KAF9900104.1	KAF1800114.1			KAG0230075.1			TPX77947.1	PVV03089.1	KNE63418.1	TPX40510.1										KAF9152980.1	RIB18239.1		KAG2197602.1	RUS13921.1	KIS66141.1	KNE61566.1	RKO82890.1	KAG8528949.1	KAF9195300.1	TBU20904.1			KAF7752482.1	KAF0494958.1
ORX90870.1	KAF9346819.1	PHZ13168.1		RIB19893.1						KAG0368458.1	KAG2179638.1	KAF9586166.1	KAF1801281.1			KAG0244936.1			KAF0467429.1	PVV03459.1	KNE64605.1	TPX55308.1										KAF9154901.1	RIB21049.1		KAG2198036.1	TBU05923.1	EHY59979.1	KNE56878.1	RKP01401.1	KAG9061432.1	KAF9195855.1	TPX37448.1			KAF7752483.1	KAF0494959.1
ORY06975.1	KAF9363980.1	PHZ13786.1		RIB22180.1						KAG0370912.1	KAG2210340.1	KAF9584348.1	KAF1803889.1			KAG0266200.1			KAF0488512.1	PVU86717.1	KNE66841.1	TPX61123.1										KAF9169489.1	RIB21621.1		KAG2204245.1	TBU18510.1	EGX52330.1	EGY14824.1	SAL97224.1	KAG9067938.1	KAG0258429.1	TPX57570.1			KAF7752484.1	KAF0494960.1
ORY25682.1	KAF9371539.1	PJF19336.1		RKP01620.1						KAG0373811.1	KAG2213572.1	KAF9578842.1	KAF3906095.1			KAG0266831.1			KAF0497286.1	PVU89153.1	KNE70200.1											KAF9171494.1	RIB21821.1		KAG2204404.1	TPX30518.1	EGP89940.1	EGY13566.1	SAL99240.1	KAG9289009.1	KAG0365467.1	TPX66262.1			KAF7752485.1	KAF1796132.1
ORY27503.1	KAF9426609.1	PVV02586.1		RKP09499.1						KAG0373821.1	KAG2231164.1	KAF9578748.1	KAF3928338.1			KAG0248552.1			KAF0523991.1	PVU91232.1	KTW27268.1											KAF9189397.1	RIB22090.1		KAG2209406.1	TPX35122.1	EGO23019.1	EEB08360.1	SAM01581.1	KDN37932.1	ORZ26277.1				KAF7752486.1	KAF1806256.1
ORY52863.1	KAF9438291.1	PVV05165.1		RKP14342.1						KAG0375716.1	KAG4099597.1	KAF9578747.1	KAF7720952.1			KAG9289871.1			KAF0544201.1	PVU98372.1	OAD69652.1											KAF9190608.1	RIB22907.1		KAG2213010.1	TPX49899.1	EGG01074.1	EEB05692.1	TPX36145.1	KEI42227.1	KAF9936396.1				KAF7752490.1	KAF3910054.1
ORY93494.1	KAF9550297.1	PVU89614.1		RKP38724.1						KAG2172678.1	KAG4106764.1	KAF9578238.1	KAF7725576.1			KAG2184157.1			KAF1799999.1	PVU96522.1	OAD77276.1											KAF9202071.1	RIB24083.1		KAG2215494.1	TPX52888.1	EGF79958.1	EAS37256.3	TPX37996.1	KFH66749.1	KAF9352144.1				KAF7752491.1	KAF3913611.1
ORY99779.1	KAF9581678.1	PVU90892.1		RUS22525.1						KAG2175874.1	KAG9065717.1	KAF9550906.1	KAF7720664.1			KAG2231505.1			KAF1807538.1	PWA01913.1	OAQ30696.1											KAF9204385.1	RIB25631.1		KAG2217433.1	TPX55228.1	AOW30984.1	EAS27495.3	TPX45550.1	KFH73666.1	KAG0221438.1				KAF7752492.1	KAF3918783.1
ORZ13716.1	KAF9582333.1	PVU95964.1		RVD90836.1						KAG2194514.1	KAG9069413.1	KAF9550905.1	KAF7746115.1			KAG2233595.1			KAF3903136.1	RCH94320.1	OAQ35593.1											KAF9317952.1	RIB26240.1		KAG2218067.1	TPX58898.1	AOW28934.1	EIE88696.1	TPX53412.1	KFH73910.1	RKP33632.1				KAF7752493.1	KAF7683384.1
ORZ22892.1	KAF9762566.1	PVU96796.1		SAM07847.1						KAG2196655.1	KAG9072259.1	KAF9550800.1	KAF7746116.1			KAG2190617.1			KAF3908378.1	RHZ75755.1	OBZ88016.1											KAF9346522.1	RIB26599.1		KAG2220337.1	TPX62431.1	EAU83482.1	EIE82662.1	TPX56974.1	KGG50130.1	RKP10638.1				KAF7752494.1	KAF7701588.1
ORZ23454.1	KAF9913244.1	PVU90799.1		TBU09065.1						KAG2197891.1	KAG9285889.1	KAF9550799.1	KAF8586273.1			KAG2194588.1			KAF3910334.1	RGB29479.1	ORX50875.1											KAF9354526.1	RIB26600.1		KAG2234854.1	TPX66348.1	KNC99669.1	AFR92650.1	TPX63810.1	KIL63508.1	OAD77041.1				KAF7752512.1	KAF7723998.1
ORZ23591.1	KAF9930329.1	PVU94465.1		TBU11734.1						KAG2203835.1	KFH65108.1	KAF9548846.1	KAF8926764.1			KAG2222838.1			KAF3911052.1	RGB42225.1	ORX54256.1											KAF9362517.1	RIB26601.1		KAG2237098.1	TPX66661.1	KNC98589.1	EAA59846.1	TPX76393.1	KIS68064.1	RKP14578.1				KAF7752513.1	KAF7728206.1
ORZ34148.1	KAF9989834.1	PVZ98110.1		TPX33511.1						KAG2231410.1	KFH68095.1	KAF9543678.1	KAF8930553.1			KAG2208311.1			KAF3923542.1	RGB42237.1	ORX75454.1											KAF9363416.1	RIB26925.1		KAG5463304.1	KAF0424583.1	EGR51743.1	EAA57846.1		KNC98077.1	KAG2186293.1				KAF7752687.1	KAF7739690.1
PHZ11182.1	KAF9997586.1	PWA01324.1		TPX40100.1						KAG2235763.1	KFH68414.1	KAF9538853.1	KAF8935405.1			KAG2214379.1			KAF7742524.1	RIA83807.1	ORX79193.1											KAF9388175.1	RIB27166.1		KAG8525952.1	KAF0424584.1	CAZ80733.1	EDN93099.1		KNE61430.1	KAG2188336.1				KAF7758474.1	KAF7752694.1
PIA18465.1	KAG0015455.1	PWA01612.1		TPX56683.1						KAG2236156.1	KFH71337.1	KAF9537431.1	KAF8941484.1			QRW26965.1			KAF7742529.1	RIA83812.1	ORX88812.1											KAF9394417.1	RIB27477.1		KAG9065116.1	KAF0446648.1	KNE69257.1	DAA09374.1		KNE63987.1	KAG2181170.1				KAF7758475.1	KAF7753377.1
PJF20163.1	KAG0028105.1	RCH85620.1		TPX71424.1						KAG5457579.1	KND04722.1	KAF9537430.1	KAF8943177.1			KAG8533332.1			KAF7748420.1	RKP14015.1	ORX92523.1											KAF9417014.1	RIB27480.1		KAG9066564.1	KAF0452402.1	KNE68744.1	CAA22610.1		KNE66671.1	KAG2185242.1				KAF8579951.1	KAF8582735.1
POG62187.1	KAG0043967.1	RCH87866.1		TPX75815.1						KAG5459497.1	KNE55503.1	KAF9438217.1	KAF8949058.1			KAG9064111.1			KAF7755218.1	RKP14683.1	ORY05763.1											KAF9432999.1	RIB27759.1		KDN50872.1	KAF1801489.1	KNE55368.1	CAA16898.1		KNE67545.1	DAA09675.1				GET01805.1	KAF8933985.1
PVU97706.1	KAG0094264.1	RCH96906.1								KAG8531755.1	KNE60171.1	KAF9438133.1	KAF8976348.1			KAG9067413.1			KAF8585114.1	RKP15092.1	ORY08388.1											KAF9439324.1	RKP07415.1		KEI42901.1	KAF1806478.1	EGY18771.1	CAG81282.1		KXS14297.1	RKP10636.1				KAF8925679.1	KAF8941080.1
PVU99431.1	KAG0097890.1	RHZ59690.1								KAG9061287.1	KNE61799.1	KAF9438132.1	KAF8976779.1			SAL99825.1			KAF8585646.1	RKP38667.1	ORY56774.1											KAF9542052.1	RKP08409.1		KFH63143.1	KAF1806715.1	EFP81406.1	OMH85355.1		OAD67486.1	KAF7728510.1				KAF8937773.1	KAF8941346.1
PWA01146.1	KAG0164630.1	RHZ88084.1								KAG9062734.1	KNE62816.1	KAF9433781.1	KAF8976859.1			CAD6503373.1			GES98770.1	RKO84695.1	ORY56775.1											KAF9547171.1	RKP24227.1		KFH74146.1	KAF3910538.1	EAS29762.3	KAF8951171.1		OAD81038.1	KAF7741474.1				KAF8942204.1	KAF8944110.1
QRW25883.1	KAG0166615.1	RGB28736.1								KAG9068042.1	KNE62817.1	KAF9427909.1	KAF8934857.1						GES94107.1	RKO91601.1	ORY56778.1											KAF9586552.1	RKP25150.1		KIL64600.1	KAF3913094.1	EIE82882.1	KDN52408.1		OAQ22368.1	KAF7756326.1				KAF8945040.1	KAF8947898.1
RCH94360.1	KAG0172234.1	RGB43772.1								KAG9070003.1	KNE66798.1	KAF9425307.1	KAF8934906.1						GES90700.1	RKP07595.1	ORY56779.1											KAF9906440.1	RKP25373.1		KIS68398.1	KAF3920029.1	EIE75922.1	KAG9071934.1		OAQ33634.1	KAF7750946.1				KAF8951174.1	KAF8948022.1
RGB37992.1	KAG0179318.1	RIA93708.1								KAG9307020.1	KNE68235.1	KAF9415253.1	KAF9022180.1						GES76268.1	RKP08035.1	ORY87232.1											KAF9907442.1	RKP25746.1		KNE72786.1	KAF3922331.1	AFR97939.1	KAG0220005.1		OBZ81762.1	KAF7752325.1				KAF8979393.1	KAF8977257.1
RHZ82777.1	KAG0185052.1	RIA98022.1								KDN41691.1	KNE69637.1	KAF9402899.1	KAF9095629.1						GES76276.1	RKP08942.1	ORY96025.1											KAF9934456.1	RKP26376.1		KNE73255.1	KAF7682939.1	EDN98226.1	KAG0211066.1		OBZ87388.1	KAF7752323.1				KAF8980611.1	KAF8979044.1
RIA91604.1	KAG0189748.1	RIB12601.1								KEI38641.1	KNE70157.1	KAF9401486.1	KAF9098901.1						KAF8939584.1	RKP22659.1	ORY96428.1											KAF9984522.1	RUO97111.1		OAD72850.1	KAF7721728.1	DAA08156.1	KAG0207526.1		OBZ90400.1	KAF7750947.1				KAF9028298.1	KAF8981656.1
RIB16165.1	KAG0205468.1	RIB18737.1								KEI42080.1	KXN64878.1	KAF9399089.1	KAF9113804.1						KAF8940091.1	RKP24680.1	ORZ01524.1											KAF9989568.1	RUP47822.1		OAD74207.1	KAF7725424.1	CAG78088.1	KAG0366713.1		OLL22045.1	KAF7752324.1				KAF9083939.1	KAF9024769.1
RKO85134.1	KAG0217136.1	RKP12555.1								KFH65592.1	KXN66139.1	KAF9399088.1	KAF9113827.1						KAF8941140.1	RKP00298.1	ORZ05718.1											KAF9994902.1	TPX76349.1		OAD77515.1	KAF7726191.1	RUP10412.1	KAG0370024.1		OMH79468.1	KAF7750950.1				KAF9085288.1	KAF9106595.1
RKO99153.1	KAG0223710.1	RKP36242.1								KFH66850.1	OAD74215.1	KAF9377863.1	KAF9115873.1						KAF8941939.1	RKP00909.1	ORZ13294.1											KAF9996236.1	KAF0342767.1		OAQ24464.1	KAF7726883.1	EGR49228.1	KAG0360148.1		OMH84653.1	KAF7752318.1				KAF9093913.1	KAF9108605.1
RKP04710.1	KAG0242509.1	RKO86832.1								KFH67778.1	OAG29964.1	KAF9372833.1	KAF9118856.1						KAF8945202.1	RKP01554.1	ORZ30187.1											KAG0005687.1	KAF0356599.1		OAQ30138.1	KAF7740160.1	KAF7753816.1	KAG0345612.1		OMJ10654.1	KAF7752319.1				KAF9095543.1	KAF9108836.1
RKP27202.1	KAG0251437.1	RKP10045.1								KFH73051.1	OAQ22760.1	KAF9362160.1	KAF9126110.1						KAF8945412.1	RKP02293.1	ORZ31042.1											KAG0011495.1	KAF0412055.1		OBZ82924.1	KAF7744366.1	ORY53234.1	KAG0345746.1		OMJ16575.1	KAF7750948.1				KAF9101243.1	KAF9110749.1
RKP37853.1	KAG0268170.1	RKO98465.1								KIL63539.1	OAQ24414.1	KAF9362054.1	KAF9130726.1						KAF8946026.1	RKP03531.1	OUM57476.1											KAG0054133.1	KAF0434571.1		OBZ84695.1	KAF7750714.1	KAF7756277.1	KAG0326068.1		OMJ24852.1	KAF7752321.1				KAF9109590.1	KAF9112236.1
RUO95341.1	KAG0276993.1	RKP03421.1								KIS71038.1	OAQ26018.1	KAF9362053.1	KAF9083468.1						KAF8948860.1	RUP44039.1	OZJ05427.1											KAG0054865.1	KAF0467838.1		OBZ87934.1	KAF7758996.1	EAA64678.1	KAG0319703.1		ORX52796.1	KAF7750949.1				KAF9121504.1	KAF9115506.1
RUP44629.1	KAG0287461.1	RUS19719.1								KND00610.1	OAQ27982.1	KAF9361270.1	KAF9086180.1						KAF8950561.1	RUS18341.1	PHZ13950.1											KAG0100692.1	KAF0471133.1		OBZ90195.1	KAF8584900.1	RKP04418.1	KAG0313549.1		ORX56759.1	KAF7752320.1				KAF9131225.1	KAF9117409.1
RUS20811.1	KAG0327483.1	RUS20771.1								KNE62974.1	OBZ88034.1	KAF9356356.1	KAF9122085.1						KAF8951949.1	RVD91808.1	POG78203.1											KAG0166024.1	KAF0478012.1		OLL26259.1	KAF8587365.1	KAG0241738.1	KAG0281469.1		ORX67430.1	KAF7741336.1				KAF9131921.1	KAF9132045.1
RVD91659.1	KAG0333092.1	RVD91450.1								KNE67040.1	OMH80237.1	KAF9352130.1	KAF9130304.1						KAF8957158.1	TPX54520.1	QRW19209.1											KAG0166856.1	KAF0500212.1		ORX49923.1	GES82716.1	KAG0211075.1	KAG0286788.1		ORX81101.1	KAF7752990.1				KAF9138801.1	KAF9133283.1
SAM04815.1	KAG0336716.1	TBU07083.1								KNE68045.1	OMH80385.1	KAF9352129.1	KAF9136352.1						KAF8975174.1	TPX61423.1	RCH93702.1											KAG0176026.1	KAF0500215.1		ORX52675.1	GES82717.1	KAG0374309.1	KAG0097813.1		ORX99913.1	EHY56086.1				KAF9148760.1	KAF9098980.1
SAM08704.1	KAG0347188.1	TPX35151.1								KTW28076.1	OMJ09885.1	KAF9352128.1	KAF9125244.1						KAF8978686.1	TPX64325.1	RGB33811.1											KAG0176993.1	KAF0509355.1		ORX61395.1	GES76584.1	KAG0360694.1	KAG0096568.1		ORY51415.1	KAF7750254.1				KAF9155111.1	KAF9099548.1
TBU07184.1	KAG0357538.1	TPX53917.1								KXN69513.1	OMJ11949.1	KAF9345547.1	KAF9136647.1						KAF8980448.1	TPX67926.1	RHZ87757.1											KAG0186394.1	KAF0515418.1		ORX69677.1	KAF8924666.1	KAG0327518.1	KAG0052696.1		ORY91154.1	KAF7756866.1				KAF9159654.1	KAF9099601.1
TBU10881.1	KAG0359827.1	TPX63536.1								KXS09194.1	OMJ15694.1	KAF9322235.1	KAF9151218.1						KAF8984693.1	TPX69425.1	RIA84696.1											KAG0187195.1	KAF0534620.1		ORX76440.1	KAF8929377.1	KAG0272140.1	KAG0028627.1		ORY99689.1	KXN70391.1				KAF9173170.1	KAF9138681.1
TPX35481.1	KAG0372439.1	TPX71125.1								KXS14122.1	ORX58544.1	KAF9322233.1	KAF9173871.1						KAF9025919.1	TPX70779.1	RIB21677.1											KAG0205563.1	KAF0541176.1		ORX94447.1	KAF8934971.1	KAG0298759.1	KAG0015018.1		ORZ00412.1	EAU93111.2				KAF9187790.1	KAF9139169.1
TPX54047.1	KAG0419329.1	TPX71674.1								OAD68401.1	ORX72485.1	KAF9319487.1	KAF9175911.1						KAF9090045.1	TPX74017.1	RKO87708.1											KAG0206449.1	KAF0541361.1		ORY06584.1	KAF8939276.1	KAG0057566.1	KAF9998809.1		ORZ05435.1	KIL56512.1				KAF9193119.1	KAF9141359.1
TPX59515.1	KAG0440583.1	TPX73145.1								OAD72254.1	ORX72486.1	KAF9318395.1	KAF9182650.1						KAF9091133.1	TPX32282.1	RKP00503.1											KAG0216325.1	KAF0553051.1		ORY90452.1	KAF8939484.1	KAG0025576.1	KAF9982055.1		ORZ06639.1	KIL58464.1				KAF9195323.1	KAF9150786.1
TPX72954.1	KAG2171270.1	TPX75053.1								OAD76336.1	ORX72495.1	KAF9317855.1	KAF9182849.1						KAF9091216.1	TPX54003.1	RUP50824.1											KAG0231105.1	KAF0557526.1		ORY93867.1	KAF8945793.1	KAG0004742.1	KAF9910323.1		ORZ08051.1	KIL57898.1				KAF9196249.1	KAF9151685.1
TPX77567.1	KAG2171830.1	TPX77628.1								OAD76337.1	ORX74995.1	KAF9316419.1	KAF9190413.1						KAF9101721.1	TPX57341.1	RUS21072.1											KAG0232636.1	KAF0557527.1		ORY95536.1	KAF8951254.1	KAF9983687.1	KAF9579977.1		ORZ22218.1	KIL70828.1				KAF9202748.1	KAF9155959.1
	KAG2176677.1	TPX30590.1								OAD80594.1	ORX79063.1	KAF9209311.1	KAF9182706.1						KAF9103156.1	TPX59812.1	SAL95660.1											KAG0240175.1	KAF0557528.1		ORY99162.1	KAF8951842.1	KAF9912363.1	KAF9548585.1		ORZ24502.1	KIL57896.1				KAF9316588.1	KAF9173818.1
	KAG2180706.1	TPX32448.1								OAD80595.1	ORX85367.1	KAF9204301.1	KAF9198509.1						KAF9103520.1	TPX60102.1	SAM06011.1											KAG0249174.1	KAF0557530.1		ORZ13116.1	KAF8952232.1	KAF9581738.1	KAF9375504.1		ORZ37056.1	EGO30810.1				KAF9321375.1	KAF9175501.1
	KAG2193547.1	TPX56724.1								OAQ29413.1	ORX91223.1	KAF9201561.1	KAF9201207.1						KAF9103805.1	KAF0489519.1	TPX57207.1											KAG0265992.1	KAF0557531.1		ORZ14551.1	KAF8965686.1	KAF9547492.1	KAF9418276.1		OZJ05476.1	KAF8581632.1				KAF9346430.1	KAF9175705.1
	KAG2196967.1	TPX59230.1								OAQ32239.1	ORX92404.1	KAF9201560.1	KAF9209965.1						KAF9110989.1	KAF1796620.1	TPX60261.1											KAG0272938.1	KAF0561837.1		ORZ18647.1	KAF8974084.1	KAF9401859.1	KAF9432705.1		PHZ13481.1	QRW19383.1				KAF9351936.1	KAF9183404.1
	KAG2197096.1	KAF0436860.1								OAQ33461.1	ORY02111.1	KAF9192897.1	KAF9344344.1						KAF9112263.1	KAF1796773.1												KAG0275605.1	KAF1797355.1		ORZ21182.1	KAF8977358.1	KAF9437183.1	KAF9358245.1		PHZ14224.1	EJU02010.1				KAF9356727.1	KAF9195195.1
	KAG2204342.1	KAF0436861.1								OAQ33761.1	ORY05328.1	KAF9192896.1	KAF9361241.1						KAF9112958.1	KAF3901966.1												KAG0283595.1	KAF1799598.1		ORZ24131.1	KAF9083229.1	KAF9360736.1	KAF9321378.1		PHZ14534.1	EOR00587.1				KAF9364740.1	KAF9196137.1
	KAG2206568.1	KAF0505770.1								OBZ82611.1	ORY08308.1	KAF9189925.1	KAF9361243.1						KAF9113389.1	KAF3907455.1												KAG0288961.1	KAF1802140.1		ORZ27436.1	KAF9089488.1	KAF9321242.1	KAF9317694.1		PIA17673.1	AFR93613.2				KAF9367193.1	KAF9187092.1
	KAG2218063.1	KAF1797886.1								OBZ85004.1	ORY59815.1	KAF9189924.1	KAF9309961.1						KAF9123679.1	KAF3909718.1												KAG0316213.1	KAF1802161.1		ORZ28841.1	KAF9089698.1	KAF9190300.1	KAF9347016.1		PJF17427.1	EGG08951.1				KAF9397561.1	KAF9188020.1
	KAG2221970.1	KAF1797939.1								OLL21732.1	ORY76769.1	KAF9189028.1	KAF9311889.1						KAF9126311.1	KAF3928419.1												KAG0329204.1	KAF1802537.1		ORZ30340.1	KAF9094862.1	KAF9174276.1	KAF9204983.1		POG81528.1	EFP80049.2				KAF9410870.1	KAF9193817.1
	KAG2223503.1	KAF1801126.1								OLL24565.1	ORY81087.1	KAF9185432.1	KAF9315850.1						KAF9127043.1	KAF7683360.1												KAG0359483.1	KAF1803754.1		OZJ01893.1	KAF9103199.1	KAF9156947.1	KAF9195282.1		PVU87073.1	KDN43000.1				KAF9420816.1	KAF9205466.1
	KAG2234299.1	KAF1801760.1								OLY81015.1	ORY96227.1	KAF9172566.1	KAF9342943.1						KAF9129692.1	KAF7726912.1												KAG0360138.1	KAF1804170.1		OZJ04858.1	KAF9104279.1	KAF9141612.1	KAF9195874.1		PVU96291.1	KDN47753.1				KAF9427638.1	KAF9207599.1
	QRW25620.1	KAF3908928.1								OLY82485.1	ORZ11390.1	KAF9171778.1	KAF9347462.1						KAF9130591.1	KAF7739711.1												KAG0368643.1	KAF1804652.1		PHZ07957.1	KAF9107967.1	KAF9093060.1	KAF9171588.1		PVU97942.1	KIS67907.1				KAF9430940.1	KAF9207909.1
	KAG4097572.1	KAF3928309.1								OMH79101.1	ORZ15835.1	KAF9171777.1	KAF9355544.1						KAF9132091.1	KAF7742774.1												KAG0373032.1	KAF7720770.1		PHZ10698.1	KAF9112766.1	KAF9135944.1	KAF9141177.1		QRW23308.1	KTW29789.1				KAF9542341.1	KAF9351946.1
	KAG4098205.1	KAF3929155.1								OMH79825.1	ORZ16130.1	KAF9169061.1	KAF9431972.1						KAF9133082.1	KAF7742776.1												KAG0373479.1	KAF7721230.1		PHZ16686.1	KAF9122180.1	KAF9101036.1	KAF9130759.1		RCH85287.1	OLY85759.1				KAF9548549.1	KAF9363272.1
	CAD6503765.1	KAF7684650.1								OMJ18995.1	ORZ28785.1	KAF9163841.1	KAF9435519.1						KAF9134109.1	KAF7742778.1												KAG2179075.1	KAF7723355.1		PIA16851.1	KAF9124583.1	KAF8986737.1	KAF9100179.1		RCH89306.1	PVU86158.1				KAF9580376.1	KAF9365496.1
	KAG8530364.1	KAF7694778.1								ORX52469.1	ORZ30841.1	KAF9155296.1	KAF9436161.1						KAF9134460.1	KAF7742793.1												KAG2186540.1	KAF7723895.1		POG69360.1	KAF9131554.1	KAF8938593.1	KAF9118281.1		RCH91700.1	PWA01344.1				KAF9584524.1	KAF9307785.1
	KAG9063853.1	KAF7697469.1								ORX70053.1	ORZ34139.1	KAF9155295.1	KAF9410898.1						KAF9135311.1	KAF7745522.1												KAG2206367.1	KAF7723896.1		PVU97533.1	KAF9131681.1	KAF8935925.1	KAF9112112.1		RCH95348.1	PVU91354.1				KAF9903917.1	KAF9309438.1
	KAG9290865.1	KAF7698598.1								ORX70054.1	ORZ36563.1	KAF9153210.1	KAF9425464.1						KAF9137102.1	KAF7747911.1												KAG2209731.1	KAF7725306.1		QRW26365.1	KAF9139657.1	KAF3920119.1	KAF9093622.1		RCH99903.1	PVV04625.1				KAF9910240.1	KAF9354587.1
		KAF7743573.1								ORX70970.1	ORZ40425.1	KAF9153209.1	KAF9426716.1						KAF9137256.1	KAF7749203.1												KAG2212084.1	KAF7725307.1		RCH78308.1	KAF9147520.1	TPX70062.1	KAF8980252.1		RGB40833.1	OMH82456.1				KAF9959059.1	KAF9360406.1
		KAF7748090.1								ORX81221.1	ORZ41200.1	KAF9152291.1	KAF9398535.1						KAF9137540.1	KAF7749204.1												KAG2219054.1	KAF7725368.1		RCH86046.1	KAF9155877.1	OAQ29112.1	KAF8949721.1		RHZ87801.1	ORX72257.1				KAF9977066.1	KAF9360435.1
		KAF8591529.1								ORX85498.1	PHZ15402.1	KAF9147232.1	KAF9401100.1						KAF9141105.1	KAF7752333.1												KAG2219728.1	KAF7725844.1		RCH88094.1	KAF9156590.1	KFH65633.1	KAF8985047.1		RIA82145.1	PIA18401.1				KAF9978799.1	KAF9429615.1
		KAF8591576.1								ORX99237.1	PIA14131.1	KAF9146490.1	KAF9537132.1						KAF9142130.1	KAF7755895.1												QRW18655.1	KAF7727162.1		RCH88115.1	KAF9160133.1	EAA66342.1	KAF8947527.1		RIB03786.1	PVU85043.1				KAF9988638.1	KAF9432740.1
		KAF8922834.1								ORY29734.1	PIA18237.1	KAF9146489.1	KAF9546766.1						KAF9143196.1	KAF8580691.1												QRW20969.1	KAF7727862.1		RCH92257.1	KAF9165251.1	KAF9208199.1	KAF8932309.1		RKP04097.1	OMJ09607.1				KAG0004597.1	KAF9435688.1
		KAF8927306.1								ORY36681.1	PIA18241.1	KAF9144248.1	KAF9546806.1						KAF9144585.1	KAF8923451.1												QRW24292.1	KAF7730957.1		RGB29360.1	KAF9186334.1	KAF9113455.1	ORY97024.1		RKP04868.1	OMJ26029.1				KAG0004995.1	KAF9427585.1
		KAF8937206.1								ORY47704.1	PJF16622.1	KAF9136409.1	KAF9582015.1						KAF9149950.1	KAF8933059.1												QRW24293.1	KAF7739792.1		RHZ52175.1	KAF9188730.1	KAF3927664.1	OAQ34136.1		RKP35625.1	PVU84749.1				KAG0028624.1	KAF9428254.1
		KAF8940919.1								ORY47705.1	PJF18305.1	KAF9136408.1	KAF9583080.1						KAF9156403.1	KAF8938581.1												QRW24295.1	KAF7739803.1		RIA83324.1	KAF9190076.1	EGX53033.1	KFH66575.1		SAL94872.1	PVU88052.1				KAG0034040.1	KAF9403307.1
		KAF8933788.1								ORY47725.1	POG72095.1	KAF9130491.1	GES74774.1						KAF9156764.1	KAF8932456.1												QRW24296.1	KAF7739946.1		RIB21291.1	KAF9195348.1	KAG0263180.1	KFH64655.1		SAM04293.1	PVU89311.1				KAG0045328.1	KAF9403511.1
		KAF8936772.1								ORY47726.1	PVU98360.1	KAF9128584.1	GES74775.1						KAF9160606.1	KAF8939553.1												QRW24974.1	KAF7739949.1		RKP37751.1	KAF9205720.1	KAG0254830.1			SAM06346.1	PVZ97725.1				KAG0056844.1	KAF9403679.1
		KAF8944922.1								ORY98055.1	PVU98364.1	KAF9128583.1	GES93666.1						KAF9169680.1	KAF8942051.1												QRW24975.1	KAF7739950.1		RUP44191.1	KAF9209958.1	KAG0349546.1			TPX34057.1	PVU98097.1				KAG0096564.1	KAF9539272.1
		KAF8945476.1								ORZ05402.1	PVZ98895.1	KAF9127013.1	KAF9912056.1						KAF9169780.1	KAF8976918.1												QRW24984.1	KAF7739952.1		RUS15148.1	KAF9310683.1	ORZ06154.1			TPX53123.1	PVV00419.1				KAG0098584.1	KAF9546471.1
		KAF8963547.1								ORZ23839.1	PVZ98903.1	KAF9127012.1	KAF9913152.1						KAF9175369.1	KAF8986225.1												QRW24985.1	KAF7739953.1		RUS19570.1	KAF9315709.1	KAG0098046.1			TPX53836.1	ORX70130.1				KAG0170942.1	KAF9547340.1
		KAF8982644.1								ORZ24153.1	RCH99345.1	KAF9126424.1	KAF9913178.1						KAF9179095.1	KAF8978988.1												QRW25287.1	KAF7739954.1		DAA11006.1	KAF9321643.1				TPX54785.1	PIA17841.1				KAG0174788.1	KAF9580650.1
		KAF9006271.1								ORZ26320.1	RGB40575.1	KAF9125755.1	KAF9988040.1						KAF9179168.1	KAF9083440.1												QRW26844.1	KAF7739981.1		DAA11290.1	KAF9349982.1				TPX69404.1	OLY84622.1				KAG0175112.1	KAF9580708.1
		KAF9091148.1								ORZ26321.1	RHZ52082.1	KAF9125754.1	KAF9985312.1						KAF9180660.1	KAF9098781.1												QRW27237.1	KAF7740612.1			KAF9352866.1				TPX74394.1	KXN67609.1				KAG0181415.1	KAF9584258.1
		KAF9104465.1								ORZ26360.1	RIA84653.1	KAF9123034.1	KAF9985551.1						KAF9181375.1	KAF9100592.1												KAG5462278.1	KAF7740613.1			KAF9356900.1				TPX74998.1	KXS17732.1				KAG0182871.1	GES78338.1
		KAF9107040.1								ORZ26361.1	RIB06448.1	KAF9123033.1	KAF9988281.1						KAF9181489.1	KAF9102874.1												CAD6503061.1	KAF7740614.1			KAF9361719.1					KXS18110.1				KAG0183063.1	KAF9764271.1
		KAF9107824.1								ORZ26835.1	RKP10520.1	KAF9116713.1	KAF9997897.1						KAF9185250.1	KAF9092078.1												CAD6502836.1	KAF7741104.1			KAF9364776.1					KND04195.1				KAG0193584.1	KAF9903100.1
		KAF9106960.1								ORZ35776.1	RKP12059.1	KAF9116534.1	KAG0001662.1						KAF9186341.1	KAF9103656.1												KAG8529246.1	KAF7741857.1			KAF9387358.1					TPX66278.1				KAG0194571.1	KAF9904987.1
		KAF9111670.1								OZJ06163.1	RKP12183.1	KAF9116533.1	KAG0002727.1						KAF9186683.1	KAF9114296.1												KAG8529597.1	KAF7741858.1			KAF9402524.1					TPX55886.1				KAG0194811.1	KAF9905432.1
		KAF9114215.1								PHZ12098.1	RKP23903.1	KAF9115122.1	KAG0014866.1						KAF9190445.1	KAF9123661.1												KAG8532911.1	KAF7741861.1			KAF9414542.1					TPX31017.1				KAG0198903.1	KAF9938829.1
		KAF9116708.1								PHZ17571.1	RKP26958.1	KAF9111520.1	KAG0019478.1						KAF9190525.1	KAF9126768.1												KAG8533815.1	KAF7742321.1			KAF9427712.1					TPX43199.1				KAG0202024.1	KAF9995158.1
		KAF9119145.1								PIA14211.1	RKP34228.1	KAF9105531.1	KAG0027681.1						KAF9190544.1	KAF9132500.1												KAG9064146.1	KAF7744569.1			KAF9432986.1					TPX35037.1				KAG0202525.1	KAG0006978.1
		KAF9125429.1								PIA17788.1	RKP34740.1	KAF9105018.1	KAG0028929.1						KAF9192946.1	KAF9079884.1												KAG9069944.1	KAF7744675.1			KAF9437806.1					TPX47430.1				KAG0211779.1	KAF9982791.1
		KAF9127362.1								POG69359.1	RKP39367.1	KAF9105011.1	KAG0041688.1						KAF9197842.1	KAF9088164.1													KAF7744841.1			KAF9540781.1					ORX46653.1				KAG0214364.1	KAF9984382.1
		KAF9132362.1								POG78298.1	RUS19338.1	KAF9105010.1	KAG0048943.1						KAF9206233.1	KAF9089155.1													KAF7744867.1			KAF9546102.1					ORX87702.1				KAG0229632.1	KAF9988316.1
		KAF9082965.1								PVU85633.1	TBU09200.1	KAF9103386.1	KAG0049319.1						KAF9206293.1	KAF9095973.1													KAF7745603.1			KAF9546560.1					OUM68317.1				KAG0242540.1	KAF9995057.1
		KAF9083809.1								PVU86182.1	TBU12513.1	KAF9096097.1	KAG0057511.1						KAF9308260.1	KAF9131451.1													KAF7746263.1			KAF9581938.1					ORY55365.1				KAG0255697.1	KAG0003233.1
		KAF9091761.1								PVU86526.1	TBU12661.1	KAF9092580.1	KAG0085295.1						KAF9311891.1	KAF9137612.1													KAF7746445.1			KAF9585253.1					KAG4108529.1				KAG0256670.1	KAG0005236.1
		KAF9096446.1								PVU88743.1	TPX61869.1	KAF9092456.1	KAG0086509.1						KAF9314611.1	KAF9142725.1													KAF7747421.1			KAF9906215.1					ORY81171.1				KAG0261495.1	KAG0010385.1
		KAF9129427.1								PVU88747.1	TPX67197.1	KAF9090743.1	KAG0098171.1						KAF9316880.1	KAF9143466.1													KAF7747599.1			KAF9909114.1					KAG4099502.1				KAG0276842.1	KAG0026343.1
		KAF9133749.1								PVU91861.1		KAF9090733.1	KAG0100341.1						KAF9319970.1	KAF9133758.1													KAF7748201.1			KAF9911109.1					ORX52997.1				KAG0279670.1	KAG0053901.1
		KAF9145399.1								PVU92947.1		KAF9088875.1	KAG0171827.1						KAF9346903.1	KAF9148120.1													KAF7748568.1			KAF9927719.1					OUM61388.1				KAG0285106.1	KAG0054727.1
		KAF9146892.1								PVU93835.1		KAF9085618.1	KAG0173525.1						KAF9351765.1	KAF9149005.1													KAF7748980.1			KAF9954651.1					ORY37310.1				KAG0295475.1	KAG0095098.1
		KAF9149151.1								PVU94746.1		KAF9085424.1	KAG0181007.1						KAF9353216.1	KAF9164964.1													KAF7749960.1			KAF9985553.1					KAG4105644.1				KAG0320795.1	KAG0099669.1
		KAF9150096.1								PVU96328.1		KAF9085423.1	KAG0181964.1						KAF9354645.1	KAF9171842.1													KAF7750896.1			KAF9985932.1					ORY49250.1				KAG0328805.1	KAG0172807.1
		KAF9150124.1								PVU98492.1		KAF9080313.1	KAG0192584.1						KAF9359772.1	KAF9173600.1													KAF7751187.1			KAF9989593.1					KAG4103386.1				KAG0343451.1	KAG0172874.1
		KAF9151374.1								PVV00383.1		KAF8988063.1	KAG0192696.1						KAF9361639.1	KAF9178020.1													KAF7751593.1			KAG0003267.1					ORX64632.1				KAG0351031.1	KAG0181591.1
		KAF9158774.1								PVV02737.1		KAF8979890.1	KAG0285436.1						KAF9366502.1	KAF9193317.1													KAF7752293.1			KAG0005445.1					ORX41495.1				KAG0356271.1	KAG0182203.1
		KAF9159507.1								PVV04792.1		KAF8976900.1	KAG0259079.1						KAF9374440.1	KAF9179430.1													KAF7753265.1			KAG0021490.1					ORX78868.1				KAG0360151.1	KAG0192206.1
		KAF9173518.1								PVZ97529.1		KAF8966380.1	KAG0280286.1						KAF9376434.1	KAF9181018.1													KAF7753357.1			KAG0025627.1					ORY50146.1				KAG0370773.1	KAG0192973.1
		KAF9178475.1								PVZ97844.1		KAF8966370.1	KAG0281586.1						KAF9403479.1	KAF9198482.1													KAF7754947.1			KAG0033729.1					KAG4096947.1				KAG0371046.1	KAG0285930.1
		KAF9178636.1								QRW22337.1		KAF8966369.1	KAG0312490.1						KAF9408011.1	KAF9204033.1													KAF7755280.1			KAG0043199.1					OUM68642.1				KAG0375680.1	KAG0291057.1
		KAF9191350.1								QRW23246.1		KAF8952650.1	KAG0318030.1						KAF9418286.1	KAF9347326.1													KAF7755282.1			KAG0051627.1					ORY28071.1				KAG2174384.1	KAG0294878.1
		KAF9191960.1								QRW27544.1		KAF8952649.1	KAG0325411.1						KAF9425467.1	KAF9348824.1													KAF7755283.1			KAG0054729.1					KAG4085771.1				KAG2178661.1	KAG0274004.1
		KAF9178653.1								RCH80996.1		KAF8949340.1	KAG0340815.1						KAF9427234.1	KAF9320127.1													KAF7756307.1			KAG0091810.1					KAF7725238.1				KAG2179093.1	KAG0275799.1
		KAF9179735.1								RCH82385.1		KAF8945630.1	KAG0348473.1						KAF9428157.1	KAF9320833.1													KAF7756630.1			KAG0094475.1					KAG0174712.1				KAG2186560.1	KAG0276669.1
		KAF9184467.1								RCH98495.1		KAF8945629.1	KAG0354203.1						KAF9431840.1	KAF9353252.1													KAF7756631.1			KAG0097491.1					KAG0182143.1				KAG2203090.1	KAG0313632.1
		KAF9187100.1								RCH99719.1		KAF8945025.1	KAG0356307.1						KAF9432138.1	KAF9357081.1													KAF7756634.1			KAG0163631.1					KAG0192800.1				KAG2204414.1	KAG0325330.1
		KAF9198929.1								RGB29361.1		KAF8945024.1	KAG0359554.1						KAF9437788.1	KAF9358723.1													KAF7757133.1			KAG0169173.1					RKP01945.1				KAG2205837.1	KAG0326995.1
		KAF9200190.1								RGB31679.1		KAF8944451.1	KAG0359555.1						KAF9539291.1	KAF9429073.1													KAF7757136.1			KAG0170426.1					OLL22937.1				KAG2214860.1	KAG0334528.1
		KAF9346390.1								RHZ52158.1		KAF8940553.1	KAG0363159.1						KAF9540325.1	KAF9434450.1													KAF7757138.1			KAG0171880.1					OLL24635.1				KAG2224066.1	KAG0353739.1
		KAF9349853.1								RHZ80278.1		KAF8936410.1	KAG0367927.1						KAF9542971.1	KAF9436146.1													KAF7757141.1			KAG0175658.1					EEB07778.1					KAG0355468.1
		KAF9352078.1								RHZ83433.1		KAF8932461.1	KAG0368326.1						KAF9545944.1	KAF9427784.1													KAF7758124.1			KAG0179813.1					CAB55288.3					KAG0361333.1
		KAF9362606.1								RIA83325.1		KAF8932260.1	KAG0370439.1						KAF9545990.1	KAF9428660.1													KAF7758449.1			KAG0184322.1					KNE61347.1					KAG0365747.1
		KAF9315445.1								RIA84353.1		KAF8932259.1	KAG0372132.1						KAF9548115.1	KAF9387435.1													KAF7758538.1			KAG0190395.1					KNE66566.1					KAG0377910.1
		KAF9315645.1								RIB05623.1		KAF8927116.1	KAG0380263.1						KAF9548142.1	KAF9399312.1													KAF7758573.1			KAG0194729.1					ORZ35352.1					KAG0379641.1
		KAF9317401.1								RIB10348.1		KAF8926490.1	KAG0197704.1						KAF9581981.1	KAF9400525.1													KAF8573263.1			KAG0206615.1					EDP42299.1					KAG0380067.1
		KAF9321144.1								RIB22526.1		KAF8926376.1	KAG0198255.1						KAF9582557.1	KAF9537200.1													KAF8577946.1			KAG0207709.1					TPX32452.1					KAG0198342.1
		KAF9349639.1								RKO85248.1		KAF8926375.1	KAG0202275.1						KAF9899816.1	KAF9540161.1													GES94968.1			KAG0211252.1					TPX33440.1					KAG0208880.1
		KAF9358583.1								RKO85374.1		KAF8926322.1	KAG0208577.1						KAF9905767.1	KAF9541705.1													GES93431.1			KAG0211923.1					TPX37478.1					KAG0215656.1
		KAF9359063.1								RKO88292.1		KAF8923633.1	KAG0239027.1						KAF9906674.1	KAF9542002.1													GES92872.1			KAG0214614.1					TPX37691.1					KAG0217012.1
		KAF9435570.1								RKO93086.1		KAF8591358.1	KAG0243418.1						KAF9909766.1	KAF9577461.1													GES92287.1			KAG0218186.1					TPX37517.1					KAG0244717.1
		KAF9439164.1								RKP05312.1		KAF8591354.1	KAG0244866.1						KAF9912804.1	KAF9577868.1													GES80862.1			KAG0220950.1					TPX37473.1					KAG0245319.1
		KAF9430647.1								RKP05313.1		KAF8591353.1	KAG0207216.1						KAF9930521.1	GES76125.1													GES80928.1			KAG0224911.1					KAF9148637.1					KAG0211117.1
		KAF9400293.1								RKP05787.1		KAF8589774.1	KAG0209119.1						KAF9979611.1	GES76138.1													GES80929.1			KAG0238816.1					KAF8947402.1					KAG0213044.1
		KAF9400450.1								RKP05831.1		KAF8589284.1	KAG0237369.1						KAF9982023.1	KAF9764321.1													GES80931.1			KAG0239035.1					RUS22135.1					KAG0219181.1
		KAF9536715.1								RKP12734.1		KAF8589271.1	KAG0242211.1						KAF9983676.1	KAF9900883.1													GES80932.1			KAG0240524.1					RKP06337.1					KAG0223753.1
		KAF9545144.1								RKP22448.1		KAF8589269.1	KAG0243403.1						KAF9984039.1	KAF9901321.1													GES80933.1			KAG0253697.1										KAG0227062.1
		KAF9548902.1								RKP22462.1		KAF8583056.1	KAG0252412.1						KAF9989397.1	KAF9903710.1													GES80934.1			KAG0254278.1										KAG0251677.1
		KAF9550874.1								RKP38102.1		KAF7758514.1	KAG0255444.1						KAF9996579.1	KAF9912477.1													GES80935.1			KAG0256398.1										KAG0266948.1
		KAF9579294.1								RUP52091.1		KAF7756811.1	KAG0258517.1						KAG0000860.1	KAF9979522.1													GES80936.1			KAG0258886.1										KAG0250676.1
		KAF9580882.1								TPX30992.1		KAF7756810.1	KAG0259165.1						KAG0004199.1	KAF9981812.1													GES80937.1			KAG0264756.1										KAG0263374.1
		KAF9585569.1								TPX36516.1		KAF7756808.1	KAG0268293.1						KAG0006273.1	KAF9985921.1													GES80938.1			KAG0272330.1										KAG0265401.1
		GES89591.1								TPX36517.1		KAF7754893.1	KAG0257402.1						KAG0018109.1	KAF9986870.1													GES80319.1			KAG0272855.1										KAG9294243.1
		GET00999.1								TPX37506.1		KAF7754890.1	KAG0257523.1						KAG0018640.1	KAF9989146.1													GES79428.1			KAG0288300.1										KAG9306982.1
		GET01000.1								TPX37518.1		KAF7753440.1	KAG9291163.1						KAG0020689.1	KAF9998897.1													GES76951.1			KAG0293699.1										KAG2182752.1
		KAF9764721.1								TPX37635.1		KAF7748297.1	KAG9293343.1						KAG0028925.1	KAF9999699.1													GES72668.1			KAG0324174.1										KAG2187639.1
		KAF9900141.1								TPX37690.1		KAF7747722.1	KAG9295522.1						KAG0033074.1	KAG0001165.1													KAF9154507.1			KAG0326083.1										KAG2173609.1
		KAF9902170.1								TPX47333.1		KAF7747721.1	KAG2176051.1						KAG0046747.1	KAG0031141.1													KAF9372727.1			KAG0330851.1										KAG2181991.1
		KAF9902212.1								TPX56866.1		KAF7747537.1	KAG2187374.1						KAG0047981.1	KAG0031736.1													KAG0164200.1			KAG0337494.1										KAG2235104.1
		KAF9911448.1								TPX58141.1		KAF7746978.1	KAG2176894.1						KAG0055034.1	KAG0043348.1													KAG0164576.1			KAG0346936.1										KAG2237426.1
		KAF9973836.1								TPX62554.1		KAF7746553.1	KAG2183150.1						KAG0093099.1	KAG0045235.1													KAG0168304.1			KAG0349235.1										KAG2195398.1
		KAF9976722.1								TPX62807.1		KAF7742060.1	KAG2230775.1						KAG0094307.1	KAG0045924.1													KAG0169525.1			KAG0357628.1										KAG2202959.1
		KAG0002506.1								TPX75106.1		KAF7740703.1	KAG2231715.1						KAG0095312.1	KAG0087514.1													KAG0170749.1			KAG0358782.1										KAG2204224.1
		KAF9977669.1								TPX75444.1		KAF7740499.1	KAG2232951.1						KAG0100117.1	KAG0092786.1													KAG0172021.1			KAG0368001.1										KAG2223868.1
		KAF9980500.1								TPX77464.1		KAF7730158.1	KAG2233213.1						KAG0100339.1	KAG0093043.1													KAG0172903.1			KAG0368875.1										KAG2227826.1
		KAF9983120.1								TPX77487.1		KAF3924546.1	KAG2191803.1						KAG0198721.1	KAG0095219.1													KAG0175341.1			KAG0370600.1										KAG2197722.1
		KAF9986312.1								TPX77488.1		KAF3911137.1	KAG2201103.1						KAG0203588.1	KAG0163840.1													KAG0182440.1			KAG0373001.1										KAG2202110.1
		KAF9988943.1								DAA08047.1		KAF1799949.1	KAG2202607.1						KAG0206637.1	KAG0169618.1													KAG0185008.1			KAG0374045.1										QRW17035.1
		KAG0001577.1										KAF1799694.1	KAG2214617.1						KAG0208625.1	KAG0278810.1													KAG0185720.1			KAG2171774.1										KAG5460842.1
		KAG0012769.1										KAF0378832.1	KAG2219238.1						KAG0211747.1	KAG0278933.1													KAG0189280.1			KAG2176792.1										KAG8531465.1
		KAG0018028.1										KAF0378831.1	KAG2219600.1						KAG0216858.1	KAG0284148.1													KAG0192825.1			KAG2190375.1										KAG9065612.1
		KAG0026521.1										KAF0378830.1	KAG2227995.1						KAG0217563.1	KAG0286769.1													KAG0193642.1			KAG2193743.1										KAG9070073.1
		KAG0026976.1										KAF0378829.1	KAG2194896.1						KAG0218535.1	KAG0294591.1													KAG2172167.1			KAG2202834.1										KAG9070566.1
		KAG0045962.1										EJU03163.1	KAG2201051.1						KAG0221834.1	KAG0273470.1													KAG2172168.1			KAG2209697.1										SAL94749.1
		KAG0047488.1										EJU01824.1	KAG2207380.1						KAG0225218.1	KAG0275141.1													KAG2173618.1			KAG2211195.1										SAL96646.1
		KAG0052385.1										EJU01823.1	KAG2211959.1						KAG0232690.1	KAG0275376.1													KAG2177651.1			KAG2212694.1										SAL98272.1
		KAG0054525.1										EJU01822.1	QRW22153.1						KAG0232691.1	KAG0275470.1													KAG2177686.1			KAG2217046.1										SAL98747.1
		KAG0086401.1										EJU01821.1	QRW22179.1						KAG0243019.1	KAG0307774.1													KAG2179794.1			KAG2220041.1										CAD6499622.1
		KAG0091572.1										EJU01820.1	KAG4085325.1						KAG0243627.1	KAG0310043.1													KAG2183118.1			KAG2231171.1										CAD6506546.1
		KAG0094038.1										EJU00868.1	KAG4093104.1						KAG0243630.1	KAG0313086.1													KAG2186439.1			KAG2233773.1
		KAG0100638.1										EIE89118.1	KAG4098862.1						KAG0245065.1	KAG0345015.1													KAG2191054.1			KAG2235140.1
		KAG0163738.1										EIE81037.1	KAG4099458.1						KAG0246032.1	KAG0345384.1													KAG2191901.1			QRW19568.1
		KAG0169550.1										EHY57878.1	KAG4102188.1						KAG0246237.1	KAG0347715.1													KAG2196264.1			QRW19808.1
		KAG0179032.1										EHY54726.1	KAG4108571.1						KAG0246238.1	KAG0337037.1													KAG2198119.1			KAG4095380.1
		KAG0189289.1										EGX45318.1	KAG8532649.1						KAG0248711.1	KAG0349138.1													KAG2198141.1			KAG4104581.1
		KAG0285763.1										EGR49554.1	KAG9060875.1						KAG0250854.1	KAG0349717.1													KAG2203753.1			KAG5455544.1
		KAG0286532.1										EGP84062.1	KAG9070792.1						KAG0250855.1	KAG0352626.1													KAG2204768.1			KAG5456240.1
		KAG0286706.1										EGO20403.1	KAG9070828.1						KAG0253246.1	KAG0360771.1													KAG2207744.1			KAG5457472.1
		KAG0298382.1										EGG12065.1	SAL99003.1						KAG0254504.1	KAG0363269.1													KAG2213470.1			KAG5461243.1
		KAG0275238.1										EGG08061.1	SAL99469.1						KAG0257695.1	KAG0363863.1													KAG2213659.1			KAG5462073.1
		KAG0281511.1										EFP89652.2	SAM06024.1						KAG0258748.1	KAG0365144.1													KAG2214508.1			CAD6503645.1
		KAG0315316.1										EED84307.1	CAD6504238.1						KAG0259415.1	KAG0366020.1													KAG2214593.1			CAD6500656.1
		KAG0325033.1										EED82159.1							KAG0265068.1	KAG0371294.1													KAG2214806.1			KAG8528803.1
		KAG0328553.1										EDP44178.1							KAG0265175.1	KAG0374554.1													KAG2221741.1			KAG8529430.1
		KAG0326536.1										EDP44177.1							KAG0275886.1	KAG0377747.1													KAG2230826.1			KAG9066200.1
		KAG0344928.1										EDP44176.1							KAG0276395.1	KAG0379519.1													KAG2232865.1			KAG9068575.1
		KAG0344756.1										EDP41887.1							KAG0276830.1	KAG0381252.1													KAG2232866.1			KAG9069598.1
		KAG0352585.1										EDN94201.1							KAG0277539.1	KAG0199898.1													KAG2235679.1			KAG9287344.1
		KAG0354440.1										EDN94096.1							KAG0283525.1	KAG0208016.1													KAG2237024.1			KAG9288503.1
		KAG0356677.1										EDN91023.1							KAG0283526.1	KAG0222226.1													KAG2237054.1			KAG9301527.1
		KAG0361391.1										EAU93615.2							KAG0285199.1	KAG0226922.1
		KAG0366807.1										EAU93605.2							KAG0288782.1	KAG0196556.1
		KAG0369249.1										EAU89491.1							KAG0291074.1	KAG0218221.1
		KAG0374724.1										EAA31776.1							KAG0297731.1	KAG0219698.1
		KAG0375467.1										AOW29496.1							KAG0315176.1	KAG0243358.1
		KAG0375870.1										AOW28877.1							KAG0318629.1	KAG0261862.1
		KAG0376205.1										AOW26154.1							KAG0324055.1	KAG0269143.1
		KAG0198249.1										AOW25766.1							KAG0326091.1	KAG0254663.1
		KAG0198420.1										AFR98480.1							KAG0326092.1	KAG9285399.1
		KAG0202837.1										SAM01881.1							KAG0348234.1	KAG9296013.1
		KAG0209636.1										CEP15672.1							KAG0349474.1	KAG2173977.1
		KAG0242512.1										CAG84069.1							KAG0350478.1	KAG2176776.1
		KAG0245606.1										CAG83970.1							KAG0353482.1	KAG2179354.1
		KAG0246722.1										CAG83045.2							KAG0357663.1	KAG2179928.1
		KAG0203459.1										CAG81900.1							KAG0359550.1	KAG2184778.1
		KAG0203684.1										CAG81604.1							KAG0364760.1	KAG2234787.1
		KAG0219232.1										CAG80382.1							KAG0370118.1	KAG2236337.1
		KAG0220424.1										CAG80381.1							KAG0370641.1	KAG2192031.1
		KAG0221846.1										CAG80248.1							KAG0374805.1	KAG2215284.1
		KAG0224324.1										CAG80110.1							KAG0374822.1	KAG2221943.1
		KAG0242977.1										CAG79800.1							KAG0375915.1	KAG2224585.1
		KAG0252284.1										CAG78142.1							KAG0376408.1	KAG2210982.1
		KAG0258791.1										CAD6503750.1							KAG0378869.1	KAG2211625.1
		KAG0267929.1										GES85348.1							KAG2174979.1	QRW16314.1
		KAG0269765.1										GAN04256.1							KAG2175303.1	QRW27269.1
		KAG0251748.1										GAN01460.1							KAG2178293.1	KAG4084665.1
		KAG0253512.1																	KAG2185714.1	KAG4085164.1
		KAG0258986.1																	KAG2189173.1	KAG4085588.1
		KAG0263366.1																	KAG2194255.1	KAG4085589.1
		KAG0438253.1																	KAG2200388.1	KAG4094296.1
		KAG9289327.1																	KAG2208813.1	KAG4094299.1
		KAG9296534.1																	KAG2210004.1	KAG4096303.1
		KAG2187211.1																	KAG2226439.1	KAG4096405.1
		KAG2188942.1																	KAG2228065.1	KAG4096406.1
		KAG2176345.1																	KAG2235415.1	KAG4097709.1
		KAG2182365.1																	QRW20586.1	KAG4097710.1
		KAG2235813.1																	QRW21509.1	KAG4097711.1
		KAG2237855.1																	KAG4093959.1	KAG4100489.1
		KAG2190115.1																	CAD6503574.1	KAG4105791.1
		KAG2190578.1																	KAG9061470.1	KAG4105821.1
		KAG2194221.1																	KAG9062655.1	KAG8530952.1
		KAG2203706.1																	KAG9062680.1	KAG8531152.1
		KAG2204716.1																	KAG9066174.1	KAG9062099.1
		KAG2219239.1																	KAG9067128.1	KAG9064907.1
		KAG2227784.1																	KAG9068683.1	KAG9067064.1
		KAG2197999.1																	KAG9068848.1	KAG9069054.1
		KAG2211291.1																	KAG9293433.1	KAG9073052.1
		QRW16514.1																	KAG9305804.1	SAL96771.1
		QRW19041.1																		SAM07206.1
		QRW21398.1																		SAM08515.1
		KAG4083294.1																		CAD6503037.1
		KAG4106570.1																		CAD6504909.1
		KAG4107519.1
		KAG4107520.1
		KAG4107521.1
		KAG4107931.1
		KAG8530467.1
		KAG9064024.1
		KAG9064553.1
		KAG9067953.1
		KAG9070015.1
		SAL96299.1
		SAM05080.1
		SAM08346.1
		CAD6501811.1
		CAD6506172.1
[truncated: 9 more columns]

## Sheet: fungal_transcriptomic_datasets
Phylum	Data no. in stress transcriptomics	Organism	Type of study	NCBI SRA ID	ENA ID	Year of study	Taken from
Mucoromycota		Mucor lusitanicus MU402	whole transcriptome	SRP195120	PRJNA538888	2019	https://www.ncbi.nlm.nih.gov/sra/SRP195120
	M1	Mucor lusitanicus MU402	growth in aerobic vs anaerobic conditions	SRP319734	PRJNA729254	2022	https://doi.org/10.3390/jof8040404
		Jimgerdemannia flammicorona AD002	whole transcriptome	SRP231327	PRJNA460785	2019	https://www.ncbi.nlm.nih.gov/sra/?term=SRP231327
		Umbelopsis isabellina M6-22	whole transcriptome	SRP058034	PRJNA283160	2015	https://www.ncbi.nlm.nih.gov/sra/?term=SRP058034
		Endogone sp. FLAS-F59071	whole transcriptome	SRP231328	PRJNA460786	2019	https://www.ncbi.nlm.nih.gov/sra/?term=SRP231328
	M2	Rhizopus delemar 99-880	presence vs absence of murine macrophages	SRP294133	PRJNA680572	2020	https://doi.org/10.1101/580746
	M3	Rhizopus delemar 99-880	BM macrophage infection	SRP126537	PRJNA407788	2018	https://doi.org/10.1038/s41467-018-05820-2
	M4	Rhizopus delemar 99-880	A549 infection	SRP077731	PRJNA322482	2016	NA
Mortierellomycota		Lobosporangium transversale NRRL 3116	whole transcriptome	SRP190373	PRJNA459692	2019	https://www.ncbi.nlm.nih.gov/sra/?term=SRP190373
		Dissophora ornata	whole transcriptome	SRP170249	PRJNA500474	2018	https://data.jgi.doe.gov/search?q=SRP170249
		Gamsiella multidivaricata	whole transcriptome	SRP123765	PRJNA410576	2017	https://data.jgi.doe.gov/search?q=SRP123765
		Linnemannia hyalina	whole transcriptome	SRP403743	PRJNA830689	2022	NA
		Lunasporangiospora selenospora KOD 1015	whole transcriptome	SRP293003	PRJNA677636	2020	https://data.jgi.doe.gov/search?q=SRP293003
		Actinomortierella ambigua	whole transcriptome	SRP256647	PRJNA620536	2020	https://data.jgi.doe.gov/search?q=SRP256647
		Actinomortierella wolfii	whole transcriptome	SRP256708	PRJNA620537	2020	https://data.jgi.doe.gov/search?q=SRP256708
		Linnemannia gamsii	whole transcriptome	SRP123797	PRJNA408428	2017	https://data.jgi.doe.gov/search?q=SRP123797
		Podila minutissima	whole transcriptome	SRP123799	PRJNA411560	2017	https://data.jgi.doe.gov/search?q=SRP123799
Glomeromycota	G1	Rhizophagus irregularis DAOM 197198	growth in extraradical mycelium and intraradical mycelium	DRP003319	PRJDB4730	2016	https://doi.org/10.1007/s00572-016-0735-y
	G2	Rhizophagus irregularis DAOM 197198	symbiosis with Medicago truncatula	DRP002784	PRJDB3195	2015	https://doi.org/10.3389/fpls.2018.00701
	G3	Gigaspora margarita	impact of endobacterial population in AMF on host transcriptome	SRP049975	PRJNA267628	2014	https://doi.org/10.1038/ismej.2015.91
	G4.1	Gigaspora rosea DAOM 194757	root_exudates/ strigolactone	SRP057297	PRJNA281541	2016	https://doi.org/10.3389/fmicb.2016.00233
	G4.2	Gigaspora rosea DAOM 194757	root_exudates/ strigolactone	SRP057297	PRJNA281541	2016	https://doi.org/10.3389/fmicb.2016.00233

## Sheet: whole_transcriptome_data
Protein ID	Organism name	TPM
Serine_palmitoyltransferase_1_PF00155_SPTC1
KAF1805658.1	Mucor lusitanicus	53.8086
RUO95341.1	Jimgerdemannia flammicorona	23.8959
RUP44629.1	Jimgerdemannia flammicorona	20.6296
RUS20811.1	Endogone sp.	18.813
ORY99779.1	Lobosporangium transversale	83.5183
ORZ22892.1	Lobosporangium transversale	50.6156
KAF8934871.1	Dissophora ornata	57.0339
KAF8938793.1	Dissophora ornata	60.1541
KAG0356821.1	Gamsiella multidivaricata	52.4761
KAG0370694.1	Gamsiella multidivaricata	64.1474
KAF9584739.1	Lunasporangiospora selenospora	0.04552
KAG0348801.1	Podila minutissima	15.6837
Serine_palmitoyltransferase_PF00155_SPT2_3
RUP43953.1	Jimgerdemannia flammicorona	77.9721
RUS18290.1	Endogone sp.	8.12883
RUS18581.1	Endogone sp.	33.4792
ORZ21946.1	Lobosporangium transversale	196.262
KAG0268170.1	Actinomortierella ambigua	1.42964
KAG0223710.1	Actinomortierella wolfii	62.1963
KAF8939822.1	Dissophora ornata	58.1154
KAG0357538.1	Gamsiella multidivaricata	77.8776
KAG0287461.1	Linnemannia gamsii	2.69722
KAG9063853.1	Linnemannia hyalina	116.793
KAF9581678.1	Lunasporangiospora selenospora	0.720323
KAF9582333.1	Lunasporangiospora selenospora	25.8079
KAG0347188.1	Podila minutissima	6.81215
KAG0359827.1	Podila minutissima	21.8637
Ceramide_synthase_PF03798_CERS_LAC1_LAG1
KAF1797886.1	Mucor lusitanicus	34.8593
KAF1797939.1	Mucor lusitanicus	25.5594
KAF1801126.1	Mucor lusitanicus	99.98
RUS19719.1	Endogone sp.	19.633
RUS20771.1	Endogone sp.	32.835
ORY89582.1	Lobosporangium transversale	95.6934
ORZ14929.1	Lobosporangium transversale	67.668
ORZ21944.1	Lobosporangium transversale	237.786
ORZ28162.1	Lobosporangium transversale	75.3923
KAG0221846.1	Actinomortierella wolfii	5.84056
KAG0224324.1	Actinomortierella wolfii	0.037564
KAG0242977.1	Actinomortierella wolfii	29.8376
KAF8922834.1	Dissophora ornata	32.0086
KAF8927306.1	Dissophora ornata	3.99468
KAF8937206.1	Dissophora ornata	68.0445
KAF8940919.1	Dissophora ornata	94.9146
KAG0361391.1	Gamsiella multidivaricata	0.179314
KAG0366807.1	Gamsiella multidivaricata	47.6404
KAG0369249.1	Gamsiella multidivaricata	89.2226
KAG9064024.1	Linnemannia hyalina	0.0557
KAG9067953.1	Linnemannia hyalina	123.857
KAG9070015.1	Linnemannia hyalina	31.0888
KAF9579294.1	Lunasporangiospora selenospora	38.4088
KAF9580882.1	Lunasporangiospora selenospora	67.3954
KAF9585569.1	Lunasporangiospora selenospora	95.4934
KAG0344756.1	Podila minutissima	20.1247
KAG0354440.1	Podila minutissima	3.77178
KAG0356677.1	Podila minutissima	52.0898
3_dehydrosphinganine_reductase_PF00106_KDSR
KAF1803149.1	Mucor lusitanicus	45.0493
RUS22525.1	Endogone sp.	72.5465
ORZ27842.1	Lobosporangium transversale	49.7267
KAG0229784.1	Actinomortierella wolfii	19.3697
KAF8926348.1	Dissophora ornata	32.8492
KAG0365460.1	Gamsiella multidivaricata	51.9541
KAG0365786.1	Gamsiella multidivaricata	27.1172
KAG9063519.1	Linnemannia hyalina	27.98
KAG0363046.1	Podila minutissima	27.3313
Sphingolipid_delta_4_desaturase_DES1/acyl_lipid_8_3_desaturase_PF00487_DEGS1
KAF9580962.1	Lunasporangiospora selenospora	0.025587
Sphingolipid_delta4_desaturase/C4_monooxygenase_DES2_PF00487_DEGS2
KAF1801139.1	Mucor lusitanicus	60.7287
KAF1802475.1	Mucor lusitanicus	106.035
ORZ27952.1	Lobosporangium transversale	410.876
KAG0256685.1	Actinomortierella ambigua	1.32614
KAG0223583.1	Actinomortierella wolfii	44.7021
KAF8926350.1	Dissophora ornata	107.906
KAG0366007.1	Gamsiella multidivaricata	308.334
KAG0275952.1	Linnemannia gamsii	22.6497
KAG9063539.1	Linnemannia hyalina	178.302
KAF9586512.1	Lunasporangiospora selenospora	1.48763
KAG0351283.1	Podila minutissima	224.258
KAG0357980.1	Podila minutissima	3.52546
Acyl_CoA_6_desaturase_PF00487_FADS2
KAF1803762.1	Mucor lusitanicus	73.2511
RUP47561.1	Jimgerdemannia flammicorona	27.3407
RUS14934.1	Endogone sp.	52.581
ORZ24844.1	Lobosporangium transversale	162.822
KAG0257042.1	Actinomortierella ambigua	1.05659
KAG0245429.1	Actinomortierella wolfii	68.9597
KAF8923574.1	Dissophora ornata	47.2018
KAG0352174.1	Gamsiella multidivaricata	116.451
KAG9070027.1	Linnemannia hyalina	106.816
KAF9577518.1	Lunasporangiospora selenospora	17.0445
KAG0342221.1	Podila minutissima	29.3862
Fatty_acid_desaturase_3_PF00487_FADS3
KAF1805745.1	Mucor lusitanicus	31.9165
KAF1807422.1	Mucor lusitanicus	62.3934
ORZ28003.1	Lobosporangium transversale	637.945
KAG0233719.1	Actinomortierella wolfii	84.8333
KAF8925434.1	Dissophora ornata	113.123
KAG0366358.1	Gamsiella multidivaricata	146.799
KAG9063607.1	Linnemannia hyalina	345.353
KAF9580248.1	Lunasporangiospora selenospora	333.499
KAG0352775.1	Podila minutissima	187.555
Acyl_CoA_8_3_desaturase_PF00487_DES1/FADS1
ORZ22819.1	Lobosporangium transversale	198.407
KAG0226556.1	Actinomortierella wolfii	28.8021
KAF8940967.1	Dissophora ornata	167.493
KAG0366873.1	Gamsiella multidivaricata	470.917
KAG9066894.1	Linnemannia hyalina	87.1154
KAG0349873.1	Podila minutissima	225.7
Acyl_CoA_desaturase/delta_9_fatty_acid_desaturase_PF00487_SCD5
KAF1799192.1	Mucor lusitanicus	530.745
RUP52091.1	Jimgerdemannia flammicorona	1.39728
ORZ23839.1	Lobosporangium transversale	274.585
ORZ26360.1	Lobosporangium transversale	67.7588
ORZ26361.1	Lobosporangium transversale	14.1485
KAG0245383.1	Actinomortierella wolfii	282.806
KAF8926389.1	Dissophora ornata	426.25
KAF8936233.1	Dissophora ornata	53.5235
KAG0366238.1	Gamsiella multidivaricata	361.336
KAG0283389.1	Linnemannia gamsii	17.6588
KAG9062734.1	Linnemannia hyalina	410.468
KAG9068042.1	Linnemannia hyalina	185.76
KAG9070003.1	Linnemannia hyalina	8.66841
KAF9582569.1	Lunasporangiospora selenospora	169.15
KAF9583003.1	Lunasporangiospora selenospora	24.1644
KAG0343406.1	Podila minutissima	1.92851
KAG0343503.1	Podila minutissima	20.0092
KAG0360210.1	Podila minutissima	3.97734
Sphingomyelin_synthase_PF14360_SMS1_2
KAF1798625.1	Mucor lusitanicus	3.41191
RUS19338.1	Endogone sp.	205.715
ORZ11390.1	Lobosporangium transversale	11.5754
ORZ16130.1	Lobosporangium transversale	3.15188
ORZ28785.1	Lobosporangium transversale	41.2484
KAG0231396.1	Actinomortierella wolfii	0.618782
KAG0236006.1	Actinomortierella wolfii	8.29524
KAF8924411.1	Dissophora ornata	18.488
KAF8925416.1	Dissophora ornata	23.3142
KAF8926225.1	Dissophora ornata	0.041467
KAF8934130.1	Dissophora ornata	0.110759
KAG0364081.1	Gamsiella multidivaricata	9.02622
KAG0368172.1	Gamsiella multidivaricata	2.20595
KAG0369634.1	Gamsiella multidivaricata	7.7393
KAG0371265.1	Gamsiella multidivaricata	0.582451
KAG9065717.1	Linnemannia hyalina	0.167221
KAG9072259.1	Linnemannia hyalina	70.029
KAF9575476.1	Lunasporangiospora selenospora	9.52703
KAF9578166.1	Lunasporangiospora selenospora	2.08634
KAF9579890.1	Lunasporangiospora selenospora	20.7305
KAG0350725.1	Podila minutissima	2.43349
KAG0355259.1	Podila minutissima	3.82315
KAG0360792.1	Podila minutissima	2.87128
Acid_sphingomyelin_phosphodiesterase_PF19272_SMPD1
KAF1799949.1	Mucor lusitanicus	3.38962
KAF1799694.1	Mucor lusitanicus	169.385
RUP52332.1	Jimgerdemannia flammicorona	4.94774
RUP47644.1	Jimgerdemannia flammicorona	50.3468
RUP40662.1	Jimgerdemannia flammicorona	15.1275
RUS23394.1	Endogone sp.	13.9493
RUS19461.1	Endogone sp.	106.853
RUS16339.1	Endogone sp.	19.3457
RUS13114.1	Endogone sp.	19.6712
ORZ16157.1	Lobosporangium transversale	14.0073
ORZ09753.1	Lobosporangium transversale	4.39253
KAG0242308.1	Actinomortierella wolfii	0.718596
KAF8932461.1	Dissophora ornata	1.31641
KAF8932260.1	Dissophora ornata	16.2644
KAF8932259.1	Dissophora ornata	0.696747
KAF8926376.1	Dissophora ornata	0.782551
KAG0362703.1	Gamsiella multidivaricata	1.14557
KAG0362701.1	Gamsiella multidivaricata	0.008803
KAG0355265.1	Gamsiella multidivaricata	320.047
KAG0346563.1	Gamsiella multidivaricata	0.325332
KAG0344058.1	Gamsiella multidivaricata	46.6658
KAG9072015.1	Linnemannia hyalina	5.46218
KAG9067925.1	Linnemannia hyalina	8.87745
KAF9584348.1	Lunasporangiospora selenospora	1.76798
KAF9578842.1	Lunasporangiospora selenospora	0.273865
KAG0351222.1	Podila minutissima	8.79925
KAG0351221.1	Podila minutissima	1.66325
KAG0341874.1	Podila minutissima	20.4813
Neutral_sphingomyelin_phosphodiesterase_PF03372_SMPD2_3
KAF1796926.1	Mucor lusitanicus	6.85443
KAF1800114.1	Mucor lusitanicus	10.5182
KAF1801281.1	Mucor lusitanicus	6.09921
KAF1803889.1	Mucor lusitanicus	19.4108
RUO96159.1	Jimgerdemannia flammicorona	11.0673
RUO96332.1	Jimgerdemannia flammicorona	36.8112
RUP49729.1	Jimgerdemannia flammicorona	1.58496
RUS12571.1	Endogone sp.	43.5154
RUS21338.1	Endogone sp.	4.0841
ORZ17462.1	Lobosporangium transversale	11.3462
ORZ27094.1	Lobosporangium transversale	41.6613
KAG0237369.1	Actinomortierella wolfii	0.672976
KAG0242211.1	Actinomortierella wolfii	12.4048
KAG0368326.1	Gamsiella multidivaricata	0.128011
KAG0370439.1	Gamsiella multidivaricata	2.2946
KAG9070792.1	Linnemannia hyalina	26.4374
KAF9583080.1	Lunasporangiospora selenospora	2.1416
KAG0354203.1	Podila minutissima	0.648721
KAG0356307.1	Podila minutissima	36.8308
KAG0359555.1	Podila minutissima	1.89223
KAG0363159.1	Podila minutissima	2.29565
Diacylglycerol_kinase_PF00781_DGK1_A
KAF1805778.1	Mucor lusitanicus	3.61155
RUP45046.1	Jimgerdemannia flammicorona	40.8351
RUS13639.1	Endogone sp.	22.1926
RUS13820.1	Endogone sp.	403.29
RUS16140.1	Endogone sp.	342.358
Sphingoid_long_chain_lipid_kinase_PF00781_YEGS
KAF1801633.1	Mucor lusitanicus	35.9284
ORY95122.1	Lobosporangium transversale	47.9373
ORZ07316.1	Lobosporangium transversale	1.8952
KAF8927035.1	Dissophora ornata	11.4994
KAF8939709.1	Dissophora ornata	36.2749
KAG0367426.1	Gamsiella multidivaricata	22.9573
KAG0367974.1	Gamsiella multidivaricata	17.4791
KAG9069249.1	Linnemannia hyalina	6.22127
KAG9070300.1	Linnemannia hyalina	5.90334
KAF9581216.1	Lunasporangiospora selenospora	71.5687
KAG0360902.1	Podila minutissima	1.17583
Sphingosine_kinase_2_PF00781_SPHK2_LCB4_5
KAF1797551.1	Mucor lusitanicus	2.51368
KAF1806783.1	Mucor lusitanicus	21.4999
ORZ21055.1	Lobosporangium transversale	16.5194
ORZ23679.1	Lobosporangium transversale	43.1968
KAG0244936.1	Actinomortierella wolfii	27.4432
KAF8926886.1	Dissophora ornata	0.532365
KAF8936050.1	Dissophora ornata	62.878
KAF9579854.1	Lunasporangiospora selenospora	127.202
Neutral_ceramidase_PF04734_PF17048_ASAH2
KAF1799267.1	Mucor lusitanicus	67.2875
Alkaline_ceramidase_PF05875_ASAH3
KAF1799999.1	Mucor lusitanicus	27.9795
RUP49631.1	Jimgerdemannia flammicorona	120.384
RUS17275.1	Endogone sp.	3.36009
ORY99694.1	Lobosporangium transversale	13.3256
ORY99695.1	Lobosporangium transversale	6.93172
ORZ04301.1	Lobosporangium transversale	11.9354
ORZ12077.1	Lobosporangium transversale	3.61444
ORZ16645.1	Lobosporangium transversale	44.9575
ORZ28570.1	Lobosporangium transversale	8.57792
KAG0221834.1	Actinomortierella wolfii	0.007915
KAG0243630.1	Actinomortierella wolfii	0.439272
KAF8939584.1	Dissophora ornata	8.49857
KAF8940091.1	Dissophora ornata	0.010381
KAG0349474.1	Gamsiella multidivaricata	0.140139
KAG0364760.1	Gamsiella multidivaricata	22.5442
KAG0370118.1	Gamsiella multidivaricata	5.24692
KAF9582557.1	Lunasporangiospora selenospora	3.39892
KAG0350478.1	Podila minutissima	5.61021
KAG0357663.1	Podila minutissima	4.86055
KAG0359550.1	Podila minutissima	7.24774
Phospholipid_phosphatase_PF01569_PLPP1
KAF1796620.1	Mucor lusitanicus	15.6832
KAF1796773.1	Mucor lusitanicus	71.2407
RUP44039.1	Jimgerdemannia flammicorona	19.092
RUS18341.1	Endogone sp.	75.7711
ORZ06343.1	Lobosporangium transversale	19.8123
ORZ10328.1	Lobosporangium transversale	1.69047
ORZ26626.1	Lobosporangium transversale	13.4028
ORZ26780.1	Lobosporangium transversale	48.8195
KAG0243358.1	Actinomortierella wolfii	0.518095
KAF8923451.1	Dissophora ornata	92.4529
KAF8933059.1	Dissophora ornata	93.9829
KAF8938581.1	Dissophora ornata	44.2354
KAG0363863.1	Gamsiella multidivaricata	5.99537
KAG0365144.1	Gamsiella multidivaricata	26.1655
KAG0366020.1	Gamsiella multidivaricata	5.10969
KAG9062099.1	Linnemannia hyalina	33.8433
KAG9064907.1	Linnemannia hyalina	71.2129
KAF9577461.1	Lunasporangiospora selenospora	53.5749
KAG0337037.1	Podila minutissima	10.2773
KAG0349138.1	Podila minutissima	10.3064
KAG0349717.1	Podila minutissima	0.002535
KAG0352626.1	Podila minutissima	6.63219
KAG0360771.1	Podila minutissima	134.636
Inositolphosphotransferase_1_PF01569_PF14378_IPT1
KAF1796298.1	Mucor lusitanicus	1.04229
KAF1796957.1	Mucor lusitanicus	11.598
RUP50824.1	Jimgerdemannia flammicorona	2.91042
RUS21072.1	Endogone sp.	60.9888
ORY96025.1	Lobosporangium transversale	75.9982
ORZ05718.1	Lobosporangium transversale	190.6
KAG0231974.1	Actinomortierella wolfii	30.6149
KAF8930034.1	Dissophora ornata	33.1095
KAF8938273.1	Dissophora ornata	17.7166
KAG0350154.1	Gamsiella multidivaricata	40.4599
KAG0352118.1	Gamsiella multidivaricata	15.3027
KAG0366582.1	Gamsiella multidivaricata	0.034621
KAG9067356.1	Linnemannia hyalina	13.3687
KAG9071392.1	Linnemannia hyalina	20.0761
KAF9579282.1	Lunasporangiospora selenospora	0.18491
KAF9582802.1	Lunasporangiospora selenospora	40.0437
KAG0346205.1	Podila minutissima	14.1439
KAG0354798.1	Podila minutissima	3.80235
Dihydrosphingosine_1_phosphate_phosphatase_PF01569_LCB3
KAF1797279.1	Mucor lusitanicus	17.9449
RUP50185.1	Jimgerdemannia flammicorona	8.84106
RUS21850.1	Endogone sp.	24.2105
ORZ20116.1	Lobosporangium transversale	28.159
ORZ28339.1	Lobosporangium transversale	4.09508
KAG0245507.1	Actinomortierella wolfii	0.03652
KAF8938523.1	Dissophora ornata	27.9766
KAG0369720.1	Gamsiella multidivaricata	37.5198
KAG9062407.1	Linnemannia hyalina	17.7195
KAG0350717.1	Podila minutissima	31.2001
KAG0356480.1	Podila minutissima	4.36562
Sphingosine_1_phosphate_lyase_PF00282_SGPL1
RUP51030.1	Jimgerdemannia flammicorona	38.6823
RUS22329.1	Endogone sp.	84.5835
ORZ01957.1	Lobosporangium transversale	33.7331
KAG0235790.1	Actinomortierella wolfii	4.53499
KAF8940618.1	Dissophora ornata	50.4711
KAG0362353.1	Gamsiella multidivaricata	32.1935
KAG9069142.1	Linnemannia hyalina	20.7435
KAG0356685.1	Podila minutissima	19.3702
Sphingomyelin_phosphodiesterase_4_PF14724_SMPD4
KAF1796175.1	Mucor lusitanicus	4.67757
RUP51195.1	Jimgerdemannia flammicorona	7.70302
RUS19391.1	Endogone sp.	4.12061
ORZ17504.1	Lobosporangium transversale	27.7371
KAG0226032.1	Actinomortierella wolfii	10.7717
Sphingolipid_C9_methyltransferase_1_PF02353_MT1
RUP45986.1	Jimgerdemannia flammicorona
Sphingolipid_C9_methyltransferase_2_PF02353_MT2
RUS20338.1	Endogone sp.
Beta_1_3_galactosyltransferase_6_like_PF04488_B3GALT6
KAF1798837.1	Mucor lusitanicus	20.354
RUP48353.1	Jimgerdemannia flammicorona	7.39782
RUS21986.1	Endogone sp.	4.32755
ORZ15506.1	Lobosporangium transversale	8.96876
KAF8935817.1	Dissophora ornata	5.65339
KAF9584582.1	Lunasporangiospora selenospora	7.35901
KAG0353350.1	Podila minutissima	3.29289
Sterol_3_beta_glucosyltransferase_PF00201_ATG26
RUP44741.1	Jimgerdemannia flammicorona	31.3385
RUS17924.1	Endogone sp.	41.8065
ORZ06138.1	Lobosporangium transversale	3.355
ORZ18305.1	Lobosporangium transversale	86.2684
KAG0240175.1	Actinomortierella wolfii	0.244661
KAF8934224.1	Dissophora ornata	0.042278
KAG0368643.1	Gamsiella multidivaricata	0.036077
KAG9064146.1	Linnemannia hyalina	20.4996
KAG0359483.1	Podila minutissima	33.3938
UDP_glucose:glycoprotein_glucosyltransferase_1_PF18404_UGGT1
KAF1797355.1	Mucor lusitanicus	29.8729
KAF1799598.1	Mucor lusitanicus	23.7641
KAF1802140.1	Mucor lusitanicus	29.5465
KAF1802161.1	Mucor lusitanicus	166.102
KAF1802537.1	Mucor lusitanicus	215.445
KAF1804652.1	Mucor lusitanicus	101.266
RUO97111.1	Jimgerdemannia flammicorona	6.73984
RUP47822.1	Jimgerdemannia flammicorona	2.11893
ORY96108.1	Lobosporangium transversale	549.216
Oxysterol_binding_protein_homolog_4_PF01237_KES1
KAF1798450.1	Mucor lusitanicus	16.9331
KAF1798920.1	Mucor lusitanicus	17.4517
KAF1801206.1	Mucor lusitanicus	28.8194
KAF1803730.1	Mucor lusitanicus	93.9573
KAF1807116.1	Mucor lusitanicus	12.9221
RUP44191.1	Jimgerdemannia flammicorona	40.6407
RUS15148.1	Endogone sp.	55.4026
RUS19570.1	Endogone sp.	321.624
ORZ27436.1	Lobosporangium transversale	177.831
ORZ28841.1	Lobosporangium transversale	12.2825
KAG0241632.1	Actinomortierella wolfii	11.9113
KAF8923606.1	Dissophora ornata	86.7098
KAF8937355.1	Dissophora ornata	51.9724
KAG0351428.1	Gamsiella multidivaricata	7.64669
KAG9065116.1	Linnemannia hyalina	58.2171
KAF9577643.1	Lunasporangiospora selenospora	41.5556
Oxysterol_binding_protein_homolog_2_3_PF01237_OSH2_3
KAF1806478.1	Mucor lusitanicus	2.29365
KAF1806715.1	Mucor lusitanicus	5.7329
RUP06784.1	Jimgerdemannia flammicorona	35.6579
RUS12851.1	Endogone sp.	159.796
RUS13921.1	Endogone sp.	168.198
ORZ06103.1	Lobosporangium transversale	61.3721
ORZ17585.1	Lobosporangium transversale	41.3511
KAG0224911.1	Actinomortierella wolfii	32.6425
KAG0238816.1	Actinomortierella wolfii	6.69853
KAG0240524.1	Actinomortierella wolfii	2.05396
KAF8924666.1	Dissophora ornata	68.591
KAF8934971.1	Dissophora ornata	9.58804
KAG0370600.1	Gamsiella multidivaricata	13.4456
KAG9066200.1	Linnemannia hyalina	40.5425
KAG9068575.1	Linnemannia hyalina	6.69673
KAG0346936.1	Podila minutissima	29.8059
KAG0358782.1	Podila minutissima	45.4853
Sterol_desaturase_PF04116_MSMO1_ERG25
KAF1806630.1	Mucor lusitanicus	198.12
KAF1803209.1	Mucor lusitanicus	367.417
RUP45202.1	Jimgerdemannia flammicorona	37.5607
RUP10412.1	Jimgerdemannia flammicorona	7.91571
ORZ27686.1	Lobosporangium transversale	369.348
ORZ06154.1	Lobosporangium transversale	74.7919
KAG0261927.1	Actinomortierella ambigua	28.9827
KAG0241738.1	Actinomortierella wolfii	1.66976
KAF8937155.1	Dissophora ornata	1.14924
KAF8931919.1	Dissophora ornata	383.886
KAF8935925.1	Dissophora ornata	0.010566
KAG0355936.1	Gamsiella multidivaricata	242.404
KAF9584158.1	Lunasporangiospora selenospora	0.299649
KAF9581738.1	Lunasporangiospora selenospora	33.2339
KAG0356274.1	Podila minutissima	0.031555
KAG0360694.1	Podila minutissima	1.53674
C_5_sterol_desaturase_PF04116_ERG3
KAF1797703.1	Mucor lusitanicus	7.57104
KAF1800632.1	Mucor lusitanicus	146.552
RUP51578.1	Jimgerdemannia flammicorona	25.7081
RUP51577.1	Jimgerdemannia flammicorona	13.6435
RUS13452.1	Endogone sp.	3.50894
RUS12820.1	Endogone sp.	178.797
ORZ24785.1	Lobosporangium transversale	1.08666
ORY97024.1	Lobosporangium transversale	230.001
KAG0243970.1	Actinomortierella wolfii	499.608
KAF8924584.1	Dissophora ornata	0.56908
KAF8932309.1	Dissophora ornata	505.352
KAG0367843.1	Gamsiella multidivaricata	4.14636
KAG0370024.1	Gamsiella multidivaricata	43.0262
KAG9069317.1	Linnemannia hyalina	37.6378
KAG9071934.1	Linnemannia hyalina	19.309
KAF9581864.1	Lunasporangiospora selenospora	4.67546
KAF9579977.1	Lunasporangiospora selenospora	1.98349
KAG0355000.1	Podila minutissima	6.99513
KAG0360148.1	Podila minutissima	51.6077
KAG0345612.1	Podila minutissima	0.387128
Sphingolipid_C4_hydroxylase_PF04116_SUR2
KAF1797354.1	Mucor lusitanicus	22.7053
KAF1798855.1	Mucor lusitanicus	16.7978
ORZ12113.1	Lobosporangium transversale	415.747
ORZ12114.1	Lobosporangium transversale	396.74
KAG0233495.1	Actinomortierella wolfii	0.041133
KAF8928887.1	Dissophora ornata	0.036202
KAF8930504.1	Dissophora ornata	9.85639
KAG0352285.1	Gamsiella multidivaricata	18.9259
KAG0362195.1	Gamsiella multidivaricata	0.043764
KAG9061471.1	Linnemannia hyalina	90.9541
KAF9573660.1	Lunasporangiospora selenospora	29.2279
KAF9577183.1	Lunasporangiospora selenospora	9.00842
KAG0349447.1	Podila minutissima	0.021913
KAG0355229.1	Podila minutissima	52.3923
Ceramide_very_long_chain_fatty_acid_hydroxylase_PF04116_SCS7
KAF1798547.1	Mucor lusitanicus	41.4903
KAF1802797.1	Mucor lusitanicus	50.4924
KAF1805693.1	Mucor lusitanicus	43.0312
ORY99689.1	Lobosporangium transversale	261.526
ORZ08051.1	Lobosporangium transversale	71.829
KAG0224961.1	Actinomortierella wolfii	1.03939
KAG0239737.1	Actinomortierella wolfii	9.00656
KAF8928558.1	Dissophora ornata	28.4362
KAF8928775.1	Dissophora ornata	276.031
KAF8930334.1	Dissophora ornata	22.7014
KAG0354681.1	Gamsiella multidivaricata	0.023086
KAG0367645.1	Gamsiella multidivaricata	33.5592
KAG9061432.1	Linnemannia hyalina	54.0443
KAG9067938.1	Linnemannia hyalina	221.431
KAF9581740.1	Lunasporangiospora selenospora	51.9181
KAF9583806.1	Lunasporangiospora selenospora	59.1755
KAG0338155.1	Podila minutissima	68.0886
KAG0355378.1	Podila minutissima	130.618
KAG0357036.1	Podila minutissima	1.33591
Very_long_chain_fatty_acid_elongase_PF01151_ELOVL1_3
KAF1796818.1	Mucor lusitanicus	19.2887
KAF1797127.1	Mucor lusitanicus	18.1337
KAF1801000.1	Mucor lusitanicus	83.9609
KAF1799108.1	Mucor lusitanicus	1.04456
RUP44658.1	Jimgerdemannia flammicorona	36.4174
RUS22135.1	Endogone sp.	131.313
ORZ26277.1	Lobosporangium transversale	183.969
KAG0244630.1	Actinomortierella wolfii	8.74454
KAG0370619.1	Gamsiella multidivaricata	0.128378
KAG0365467.1	Gamsiella multidivaricata	17.6086
KAG0292713.1	Linnemannia gamsii	110.828
KAG9067972.1	Linnemannia hyalina	51.9636
KAF9581874.1	Lunasporangiospora selenospora	7.82974
KAG0358369.1	Podila minutissima	24.8658
KAG0345824.1	Podila minutissima	9.41539
Very_long_chain_fatty_acid_elongase_subfam_2_PF01151_EDF1_like
KAF1798884.1	Mucor lusitanicus	241.032
RUP52316.1	Jimgerdemannia flammicorona	2.49783
RUS16170.1	Endogone sp.	16.9261
ORZ06747.1	Lobosporangium transversale	376.609
ORZ27060.1	Lobosporangium transversale	1.83117
KAG0225951.1	Actinomortierella wolfii	43.7607
KAF8937420.1	Dissophora ornata	299.448
KAF8941505.1	Dissophora ornata	79.3106
KAG0356672.1	Gamsiella multidivaricata	195.756
KAG0364534.1	Gamsiella multidivaricata	157.528
KAG9061811.1	Linnemannia hyalina	204.389
KAF9580745.1	Lunasporangiospora selenospora	320.184
KAF9586006.1	Lunasporangiospora selenospora	19.365
KAG0352115.1	Podila minutissima	39.1435
KAG0358229.1	Podila minutissima	74.3727
Delta_6_elongase_PF01151_SUR4
ORZ11319.1	Lobosporangium transversale	357.12
KAG0233009.1	Actinomortierella wolfii	66.5297
KAF8933776.1	Dissophora ornata	147.96
KAG0364447.1	Gamsiella multidivaricata	7.45648
KAG0287754.1	Linnemannia gamsii	109.278
KAG9065637.1	Linnemannia hyalina	118.731
KAF9586106.1	Lunasporangiospora selenospora	153.883
KAG0353656.1	Podila minutissima	108.201
Diacylglycerol_O_acyltransferase_2_PF03982_DGAT2
KAF1796581.1	Mucor lusitanicus	47.8044
KAF1802088.1	Mucor lusitanicus	67.8862
RUP49379.1	Jimgerdemannia flammicorona	215.532
ORZ13917.1	Lobosporangium transversale	913.379
ORZ20104.1	Lobosporangium transversale	19.8673
KAG0242540.1	Actinomortierella wolfii	89.7483
KAF8925679.1	Dissophora ornata	31.4645
KAF8937773.1	Dissophora ornata	11.1371
KAF9580376.1	Lunasporangiospora selenospora	148.729
KAF9584524.1	Lunasporangiospora selenospora	33.236
KAG0356271.1	Podila minutissima	27.1611
KAG0360151.1	Podila minutissima	4.49858
Diacylglycerol_O_acyltransferase_1_PF03062_DGAT1_SOAT1
KAF1796132.1	Mucor lusitanicus	12.4688
KAF1806256.1	Mucor lusitanicus	1.79396
RUP48241.1	Jimgerdemannia flammicorona	17.5428
RUS12434.1	Endogone sp.	82.4577
RUS19894.1	Endogone sp.	75.8733
ORZ11271.1	Lobosporangium transversale	124.413
ORZ14956.1	Lobosporangium transversale	7.39019
ORZ19952.1	Lobosporangium transversale	35.364
KAG0223753.1	Actinomortierella wolfii	10.8434
KAF8933985.1	Dissophora ornata	54.0746
KAF8941080.1	Dissophora ornata	0.242653
KAF8941346.1	Dissophora ornata	6.24231
KAG0361333.1	Gamsiella multidivaricata	7.85166
KAG0365747.1	Gamsiella multidivaricata	0.432024
KAG9065612.1	Linnemannia hyalina	2.04219
KAG9070566.1	Linnemannia hyalina	1.36539
KAF9580708.1	Lunasporangiospora selenospora	9.47095
KAF9584258.1	Lunasporangiospora selenospora	9.46143
KAG0353739.1	Podila minutissima	0.015572
KAG0355468.1	Podila minutissima	21.5744
Wax_ester_synthase_PF03007_WSD1
KAF1800892.1	Mucor lusitanicus	6.62779
RUP52471.1	Jimgerdemannia flammicorona	52.1324
RUS13806.1	Endogone sp.	382.1
Lysophospholipase_PF01735_PLA2G4A
KAF1796849.1	Mucor lusitanicus	13.3993
KAF1797619.1	Mucor lusitanicus	10.7645
RUP47452.1	Jimgerdemannia flammicorona	41.615
RUP49135.1	Jimgerdemannia flammicorona	40.132
RUS16924.1	Endogone sp.	2.93711
ORZ23784.1	Lobosporangium transversale	12.9669
KAF8929412.1	Dissophora ornata	1.86595
KAG0368661.1	Gamsiella multidivaricata	1.06123
KAG9070324.1	Linnemannia hyalina	5.29781
KAF9579011.1	Lunasporangiospora selenospora	18.5768
KAG0351539.1	Podila minutissima	35.1902
Steroid_reductase_PF00106_ERG27
KAF1800873.1	Mucor lusitanicus	48.0106
RUS15325.1	Endogone sp.	22.2216
ORZ11408.1	Lobosporangium transversale	30.8798
KAF9580110.1	Lunasporangiospora selenospora	43.1504
Short_chain_dehydrogenase_let_767_PF00106
KAF1801696.1	Mucor lusitanicus	119.006
RUP37538.1	Jimgerdemannia flammicorona	16.0176
ORZ06145.1	Lobosporangium transversale	156.682
KAG0224003.1	Actinomortierella wolfii	293.495
KAF8933708.1	Dissophora ornata	206.496
KAG0365228.1	Gamsiella multidivaricata	75.2335
KAG9071703.1	Linnemannia hyalina	91.5592
KAF9585785.1	Lunasporangiospora selenospora	423.782
KAG0353881.1	Podila minutissima	198.579
Phosphatidate_phosphatase_PF16876_PF04571_LPIN1
KAF1800309.1	Mucor lusitanicus	8.82336
RUP51551.1	Jimgerdemannia flammicorona	25.1087
RUS20355.1	Endogone sp.	34.4054
ORY99704.1	Lobosporangium transversale	62.56
KAG0232186.1	Actinomortierella wolfii	0.306245
KAG0355336.1	Gamsiella multidivaricata	9.57326
KAG9061467.1	Linnemannia hyalina	13.8691
KAF9579850.1	Lunasporangiospora selenospora	0.007723
KAG0340748.1	Podila minutissima	21.2604
Very_long_chain_enoyl_CoA_reductase_PF21696_PF02544_TECR
KAF1805656.1	Mucor lusitanicus	111.058
RUP43067.1	Jimgerdemannia flammicorona	34.7484
RUS20383.1	Endogone sp.	121.894
ORZ00005.1	Lobosporangium transversale	32.7524
ORZ15563.1	Lobosporangium transversale	310.45
KAG0244169.1	Actinomortierella wolfii	36.7793
KAF8928790.1	Dissophora ornata	97.5984
KAF8929362.1	Dissophora ornata	104.462
KAG0368880.1	Gamsiella multidivaricata	44.0845
KAG0369394.1	Gamsiella multidivaricata	103.373
KAG9061444.1	Linnemannia hyalina	22.8736
KAG9068638.1	Linnemannia hyalina	34.1405
KAF9580954.1	Lunasporangiospora selenospora	56.6638
KAG0357118.1	Podila minutissima	37.8218
Polyprenal_reductase_PF02544_SRD5A3
KAF1796948.1	Mucor lusitanicus	8.7552
RUP22000.1	Jimgerdemannia flammicorona	7.44687
ORZ28934.1	Lobosporangium transversale	15.4715
KAF8927988.1	Dissophora ornata	4.0912
KAG9066877.1	Linnemannia hyalina	2.69996
KAF9577817.1	Lunasporangiospora selenospora	9.97556
KAG0349326.1	Podila minutissima	2.05714
Ceramide_glucosyltransferase_1_PF13506_UGCG
KAF1798163.1	Mucor lusitanicus	15.0839
RUP50852.1	Jimgerdemannia flammicorona	14.1742
RUS23313.1	Endogone sp.	18.8402
ORY96018.1	Lobosporangium transversale	1.25164
ORZ27685.1	Lobosporangium transversale	71.0176
KAF8931918.1	Dissophora ornata	93.2725
KAG0350543.1	Gamsiella multidivaricata	58.172
KAG0362854.1	Gamsiella multidivaricata	0.046381
KAG0296072.1	Linnemannia gamsii	1.20066
KAG9066366.1	Linnemannia hyalina	66.1321
KAG9068443.1	Linnemannia hyalina	4.96035
KAF9584157.1	Lunasporangiospora selenospora	68.0098
KAG0357908.1	Podila minutissima	9.61484
KAG0359729.1	Podila minutissima	24.0151
UDP_glucose:glycoprotein_glucosyltransferase_1_PF18404_UGGT1
KAF1806163.1	Mucor lusitanicus	12.4661
KAF1798547.1	Mucor lusitanicus	41.4903
KAF1802797.1	Mucor lusitanicus	50.4924
KAF1805693.1	Mucor lusitanicus	43.0312
RUP46526.1	Jimgerdemannia flammicorona	19.4208
RUS12682.1	Endogone sp.	33.0055
ORZ27522.1	Lobosporangium transversale	29.4439
ORY99689.1	Lobosporangium transversale	261.526
ORZ08051.1	Lobosporangium transversale	71.829
KAG0224961.1	Actinomortierella wolfii	1.03939
KAG0239737.1	Actinomortierella wolfii	9.00656
KAF8938350.1	Dissophora ornata	0.166204
KAF8928558.1	Dissophora ornata	28.4362
KAF8928775.1	Dissophora ornata	276.031
KAF8930334.1	Dissophora ornata	22.7014
KAG0354126.1	Gamsiella multidivaricata	8.40356
KAG0367018.1	Gamsiella multidivaricata	5.51771
KAG0354681.1	Gamsiella multidivaricata	0.023086
KAG0367645.1	Gamsiella multidivaricata	33.5592
KAG9061432.1	Linnemannia hyalina	54.0443
KAG9067938.1	Linnemannia hyalina	221.431
KAF9586745.1	Lunasporangiospora selenospora	0.207711
KAF9581740.1	Lunasporangiospora selenospora	51.9181
KAF9583806.1	Lunasporangiospora selenospora	59.1755
KAG0356409.1	Podila minutissima	26.8138
KAG0338155.1	Podila minutissima	68.0886
KAG0355378.1	Podila minutissima	130.618
KAG0357036.1	Podila minutissima	1.33591

## Sheet: stress_transcriptome_data
Condition no.	M1		M2		M3		M4		G1		G2		G3		G4.1		G4.2
Organism name	Mucor lusitanicus		Rhizopus delemar RA 99-880		Rhizopus delemar RA 99-880		Rhizopus delemar RA 99-880		Rhizophagus irregularis DAOM 181602=DAOM 197198		Rhizophagus irregularis DAOM 181602=DAOM 197198		Gigaspora margarita		Gigaspora rosea		Gigaspora rosea
Ceramide protein name	Protein accession ID	log2fold change	Protein accession ID	log2fold change	Protein accession ID	log2fold change	Protein accession ID	log2fold change	Protein accession ID	log2fold change	Protein accession ID	log2fold change	Protein accession ID	log2fold change	Protein accession ID	log2fold change	Protein accession ID	log2fold change
Serine_palmitoyltransferase_1_PF00155_SPTC1	KAF1799372.1	0.597959	EIE76471.1	-0.640821			EIE80885.1	-2.31211							RIB16165.1	-0.481889
	KAF1805658.1	-0.774746	EIE80885.1	-1.12907
Serine_palmitoyltransferase_PF00155_SPT2_3	KAF1798681.1	0.369927					EIE85063.1	-1.4047
	KAF1806108.1	1.05768
Ceramide_synthase_PF03798_CERS_LAC1_LAG1	KAF1797886.1	-1.94224	EIE76696.1	-1.47184							POG70127.1	-0.799902
	KAF1797939.1	1.3044
	KAF1801126.1	-0.994628
	KAF1801760.1	-2.6182
3_dehydrosphinganine_reductase_PF00106_KDSR	KAF1803762.1	1.71017	EIE80327.1	-1.93481			EIE80327.1	-4.79625
Sphingolipid_delta4_desaturase/C4_monooxygenase_DES2_PF00487_DEGS2	KAF1801139.1	0.957208	EIE78859.1	-5.11069			EIE84631.1	-1.34877	POG68207.1	-1.4048	POG68207.1	-1.0325	KAF0490685.1	-0.190226			RIB01649.1	-0.323049
	KAF1802475.1	3.08052									POG70825.1	-1.22692	KAF0501245.1	0.771853
Acyl_CoA_6_desaturase_PF00487_FADS2	KAF1803762.1	1.71017	EIE81042.1	-0.847375					POG73524.1	-1.50014	POG73524.1	1.36702					RIB11681.1	0.252948
Fatty_acid_desaturase_3_PF00487_FADS3	KAF1805745.1	0.835866	EIE75500.1	1.14298			EIE83618.1	-1.98085
	KAF1807422.1	-1.01477	EIE83618.1	-0.940642
Acyl_CoA_8_3_desaturase_PF00487_DES1/DEGS1															RIB02087.1	0.963619	RIB02087.1	0.48002
Acyl_CoA_desaturase/delta_9_fatty_acid_desaturase_PF00487_SCD5	KAF1796387.1	-2.96944	EIE76084.1	1.71336			EIE76084.1	3.72834	POG69359.1	-5.02415	POG69359.1	-2.01364	KAF0445052.1	1.68185	RIB05623.1	0.894917
	KAF1799192.1	0.642523	EIE91373.1	-5.8002			EIE84760.1	3.20875	POG78298.1	-3.44514	POG78298.1	-1.62023	KAF0507726.1	-0.384784	RIB22526.1	-0.453558
							EIE91373.1	-2.2134
Sphingomyelin_synthase_PF14360_SMS1_2	KAF1798625.1	-2.00442	EIE89891.1	-3.07173
Acid_sphingomyelin_phosphodiesterase_PF19272_SMPD1	KAF1799949.1	0.993728					EIE89118.1	-2.23228
	KAF1799694.1	1.52625	EIE81037.1	1.09318	EIE81037.1	0.555884	EIE81037.1	1.89373	POG65906.1	-0.876487	POG65906.1	-0.648408	KAF0378829.1	-0.283762	RIB25143.1	0.247014
Neutral_sphingomyelin_phosphodiesterase_PF03372_SMPD2_3	KAF1796926.1	-1.03906	EIE82635.1	-0.698849			EIE78700.1	2.04631							RIB12725.1	-0.32574
	KAF1801281.1	2.12976					EIE82635.1	3.70278
	KAF1803889.1	-0.808619					EIE88709.1	1.22387
Diacylglycerol_kinase_PF00781_DGK1_A	KAF1805778.1	1.28542					EIE76730.1	2.73719
Sphingoid_long_chain_lipid_kinase_PF00781_YEGS	KAF1801633.1	0.91618
Sphingosine_kinase_2_PF00781_SPHK1_2_LCB4_5	KAF1806783.1	0.552116					EIE75693.1	6.06061	POG58332.1	-2.28792	POG69751.1	-0.561111
Neutral_ceramidase_PF04734_PF17048_ASAH2	KAF1799267.1	-1.54076	EIE76655.1	1.89368	EIE76655.1	0.804621			POG69495.1	-1.33634	POG69495.1	-0.994367
Alkaline_ceramidase_PF05875_ASAH3	KAF1799999.1	1.51071	EIE78529.1	-1.00119			EIE82150.1	1.99087	POG82256.1	-2.49276	POG62386.1	-1.05127					RIB14401.1	-0.495394
	KAF1807538.1	-0.504474	EIE82150.1	-1.96101							POG75023.1	-0.92525
Phospholipid_phosphatase_PF01569_PLPP1	KAF1796773.1	0.684478	EIE92220.1	-2.10978			EIE92220.1	-3.15762	POG64263.1	-1.40262	POG82256.1	-1.04092	KAF0489519.1	-0.469465
Inositolphosphotransferase_1_PF01569_PF14378_IPT1	KAF1796298.1	-1.51567	EIE77828.1	1.23882	EIE77828.1	1.74588	EIE77828.1	3.70121
	KAF1796957.1	0.773453
Dihydrosphingosine_1_phosphate_phosphatase_PF01569_LCB3	KAF1797279.1	0.927912	EIE75966.1	-1.29505
Sphingosine_1_phosphate_lyase_PF00282_SGPL1			EIE87798.1	-1.44327					POG71764.1	-2.10456	POG71764.1	-0.896622			RIB19642.1	0.641154
Sphingomyelin_phosphodiesterase_4_PF14724_SMPD4	KAF1796175.1	-0.842592					EIE81330.1	-1.47402
Sphingolipid_C9_methyltransferase_1_PF02353_MT1													KAF0437233.1	-1.76221	RIB05969.1	0.856382
Sphingolipid_C9_methyltransferase_2_PF02353_MT2									POG80155.1	-3.03373			KAF0447953.1	-1.5092	RIB17343.1	0.521669	RIB17343.1	0.976023
Beta_1_3_galactosyltransferase_6_like_PF04488_B3GALT6	KAF1798837.1	0.598055
Sterol_3_beta_glucosyltransferase_PF00201_ATG26	KAF1797863.1	1.17622	EIE85421.1	1.37038	EIE87900.1	0.636273	EIE85421.1	2.45352	POG74582.1	-1.40077	POG74582.1	0.458594			RIB10533.1	0.278	RIB10533.1	0.444057
	KAF1803293.1	1.09874					EIE87900.1	2.13309									RIB21540.1	-0.302855
UDP_glucose:glycoprotein_glucosyltransferase_1_PF18404_UGGT1	KAF1797355.1	0.71646	EIE79839.1	1.97456	EIE79820.1	-1.30928	EIE79839.1	-1.43727	POG61376.1	-3.71198	POG61295.1	-0.486419	KAF0541361.1	1.4288	RIB05555.1	-0.411213	RIB05555.1	0.292623
	KAF1799598.1	1.60609	EIE82227.1	2.69055	EIE79839.1	-1.38293	EIE90219.1	-2.65751	POG61705.1	-9.56723	POG61296.1	2.25865	KAF0553051.1	1.55548	RIB06126.1	0.892655	RIB06889.1	0.849963
	KAF1802161.1	0.31617	EIE90219.1	-1.3535	EIE82227.1	-2.01426	EIE90221.1	-6.63696	POG63287.1	-10.9139	POG69909.1	1.56755	KAF0557526.1	1.84111	RIB07160.1	0.716808	RIB07048.1	-0.357855
	KAF1802537.1	2.08333	EIE90221.1	-1.2187	EIE90219.1	-1.32129	EIE90240.1	-2.18967	POG69909.1	-8.03638	POG71968.1	1.4233	KAF0557530.1	1.60158	RIB13811.1	0.745162	RIB09031.1	0.913693
	KAF1804652.1	0.296786	EIE90225.1	-1.23578	EIE90221.1	-1.3612	EIE92684.1	-2.3225	POG76302.1	-5.62738	POG76302.1	-1.68527			RIB21621.1	1.38121	RIB18108.1	-4.37037
			EIE90240.1	-1.12867	EIE90225.1	-1.25231			POG76876.1	-9.97064	POG77099.1	1.73993			RIB22090.1	-0.565242	RIB26240.1	0.761133
					EIE90235.1	-1.0676			POG77038.1	-13.9258	POG80956.1	2.07437			RIB22907.1	2.58106
					EIE90240.1	0.591383			POG80953.1	-9.29541	POG80958.1	2.31077			RIB24083.1	-0.846247
					EIE90243.1	1.21884			POG80956.1	-10.287	POG80959.1	1.63019			RIB26240.1	2.94962
					EIE92684.1	0.640684			POG80957.1	-7.03263	POG80961.1	1.90333			RIB26599.1	2.95163
									POG80958.1	-5.76427					RIB26600.1	3.03885
									POG80959.1	-1.44171					RIB26601.1	3.18677
									POG80961.1	-4.22626					RIB26925.1	2.6946
									POG82819.1	-2.91531					RIB27759.1	0.545809
Oxysterol_binding_protein_homolog_4_PF01237_KES1	KAF1798920.1	-0.159897	EIE81151.1	-1.0977	EIE86354.1	-0.514877	EIE81264.1	-1.4743					KAF0395885.1	-0.206031	RIB21291.1	0.516169	RIB21291.1	0.255567
	KAF1802787.1	-4.07633	EIE81264.1	-2.10562			EIE90414.1	-2.97272
	KAF1803730.1	0.227878	EIE86354.1	-0.487958
	KAF1807116.1	0.640289	EIE90414.1	-0.947484
Oxysterol_binding_protein_homolog_2_3_PF01237_OSH2_3	KAF1801489.1	2.68773	EIE90652.1	0.981574			EIE90652.1	-2.38041	POG66102.1	-1.12731			KAF0424583.1	-0.855521	RIB25134.1	-0.445115
	KAF1806478.1	1.40734
	KAF1806715.1	0.317208
Sterol_desaturase_PF04116_MSMO1_ERG25	KAF1806630.1	-1.003	EIE82882.1	-4.83599	EIE75922.1	0.488256	EIE82882.1	-3.56562
	KAF1803209.1	0.860315	EIE75922.1	-1.49803			EIE75922.1	-5.73602
C_5_sterol_desaturase_PF04116_ERG3	KAF1797703.1	-1.39517	EIE82662.1	-3.72368	EIE88696.1	0.61883	EIE88696.1	-1.62518	POG76106.1	-0.786744	POG76106.1	-1.03229	KAF0561115.1	0.525987
	KAF1800632.1	0.321703
Sphingolipid_C4_hydroxylase_PF04116_SUR2	KAF1797354.1	0.41606	EIE85295.1	1.50886	EIE81619.1	0.828484					POG65904.1	-0.786885
	KAF1798855.1	2.23932			EIE85295.1	1.38445
Ceramide_very_long_chain_fatty_acid_hydroxylase_PF04116_SCS7	KAF1798547.1	4.05918	EIE78102.1	-1.21905					POG81528.1	-1.56869			KAF0497670.1	0.220812
	KAF1802797.1	1.76819	EIE84047.1	-1.14197
	KAF1805693.1	-1.06831	EIE86791.1	1.49158
Very_long_chain_fatty_acid_elongase_PF01151_ELOVL1_3	KAF1796818.1	-2.20782	EIE78041.1	-1.52429					POG67259.1	-2.75861					RIB18471.1	0.372089
	KAF1797127.1	-1.83002	EIE80171.1	-0.807821
	KAF1801000.1	-1.01083
	KAF1799108.1	-4.55497
Very_long_chain_fatty_acid_elongase_subfam_2_PF01151_EDF1_like	KAF1798884.1	-3.68716	EIE81752.1	-0.68386	EIE81752.1	0.73969	EIE81752.1	2.92913	POG74231.1	-7.53468
Very_long_chain_fatty_acid_elongase_subfam_3_PF01151_EDF2_like
Delta_6_elongase_PF01151_SUR4															RIB08383.1	0.983008	RIB08383.1	0.641845
Diacylglycerol_O_acyltransferase_2_PF03982_DGAT2
Diacylglycerol_O_acyltransferase_2_PF03982_DGAT2	KAF1796581.1	-0.186828	EIE80254.1	2.85833					POG63117.1	-1.09187					RIB16750.1	1.37139
	KAF1802088.1	2.96633													RIB30503.1	0.331777
Diacylglycerol_O_acyltransferase_1_PF03062_DGAT1_SOAT1	KAF1796132.1	-0.535563	EIE86343.1	-1.16873			EIE86343.1	1.87274									RIB09304.1	-0.762912
	KAF1806256.1	-0.221399
Wax_ester_synthase_PF03007_WSD1	KAF1800892.1	5.17043
Lysophospholipase_PF01735_PLA2G4A	KAF1797619.1	0.284961	EIE78990.1	-1.84864			EIE78990.1	1.33485	POG72604.1	-2.69139			KAF0539673.1	0.205565	RIB08838.1	0.301163
Steroid_reductase_PF00106_ERG27	KAF1800873.1	0.784967	EIE82787.1	-2.22653			EIE82787.1	-3.27736	POG82522.1	-1.43944	POG82522.1	-0.614866			RIB10810.1	-0.608929	RIB10810.1	-0.409729
Short_chain_dehydrogenase_let_767_PF00106									POG79723.1	-2.10546	POG79723.1	-0.649841			RIB10819.1	-0.264085
Phosphatidate_phosphatase_PF16876_PF04571_LPIN1	KAF1800309.1	1.30455	EIE89513.1	1.67645			EIE89513.1	1.2326							RIB18789.1	0.262211
	KAF1807430.1	-0.477669
Very_long_chain_enoyl_CoA_reductase_PF21696_PF02544_TECR	KAF1805656.1	-1.89143	EIE76473.1	-1.15821					POG72400.1	-2.21675			KAF0560688.1	0.504937
Polyprenal_reductase_PF02544_SRD5A3	KAF1796948.1	0.533438
Ceramide_glucosyltransferase_1_PF13506_UGCG									POG62563.1	-1.8745	POG62563.1	2.72278	KAF0427874.1	0.440703
UDP_glucose:glycoprotein_glucosyltransferase_1_PF18404_UGGT1							EIE90511.1	-1.61719
Ceramide_very_long_chain_fatty_acid_hydroxylase_PF04116_SCS7	KAF1798547.1	4.05918	EIE78102.1	-1.21905					POG81528.1	-1.56869			KAF0497670.1	0.220812
	KAF1802797.1	1.76819	EIE84047.1	-1.14197
	KAF1805693.1	-1.06831	EIE86791.1	1.49158
